# Supplementary material for: Stem cell transplantation uncovers TDO-AHR regulation of lung dendritic cells in herpesvirus-induced pathology
Source: JCI Insight. 2021 Jan 25;6(2):e139965. doi: 10.1172/jci.insight.139965 (PMC7934859; doi:10.1172/jci.insight.139965)
Supplement: Supplemental Table 1 [file jciinsight-6-139965-s021.xlsx]

## Sheet: diffgenes
index	gene_symbol	baseMean	FoldChange (Log2)	lfcSE	stat	pvalue	padj
45	Cyp1a1	114.027	8.38668	0.738781	11.352	7.24e-30	5.45e-27
98	Unc5b	28.5523	4.35571	0.942124	4.62329	3.78e-06	7.86e-05
119	Mb21d2	21.7449	2.26569	0.393266	5.76122	8.35e-09	3.84e-07
116	Hic1	15.9092	2.00569	0.410743	4.88307	1.04e-06	2.6e-05
120	Nkpd1	24.3403	1.78481	0.358139	4.98356	6.24e-07	1.64e-05
52	Cd3g	121.117	1.67931	0.187842	8.94004	3.89e-19	1.16e-16
132	Cd28	10.9636	1.59551	0.479873	3.32486	0.00088462	0.00785161
101	Cd3e	30.805	1.57099	0.325256	4.83002	1.37e-06	3.27e-05
133	Siglec5	13.8033	1.56529	0.474458	3.29911	0.000969927	0.00843309
83	Trnp1	74.9698	1.55268	0.233978	6.63601	3.22e-11	2.76e-09
63	Smtnl2	82.4821	1.52732	0.26845	5.68941	1.27e-08	5.62e-07
82	Plekha6	62.8716	1.5268	0.20513	7.44309	9.84e-14	1.41e-11
88	Angptl2	73.6194	1.49223	0.256073	5.82736	5.63e-09	2.79e-07
54	Ace	117.583	1.48804	0.164641	9.03806	1.59e-19	4.85e-17
67	Emp1	77.204	1.46811	0.182518	8.04364	8.72e-16	1.86e-13
27	Slco4a1	443.597	1.43766	0.202186	7.11057	1.16e-12	1.32e-10
123	Gabbr2	28.414	1.39573	0.394879	3.53459	0.000408415	0.00421644
19	Ptger3	712.415	1.36915	0.132762	10.3129	6.16e-25	3.15e-22
126	Fcrls	24.1822	1.34974	0.320354	4.21328	2.52e-05	0.000407194
62	Pilrb1	104.828	1.34085	0.195648	6.85339	7.21e-12	6.93e-10
28	Alox5	496.828	1.31658	0.317512	4.14655	3.38e-05	0.00052162
118	Ttc9	28.7957	1.29201	0.294792	4.38278	1.17e-05	0.000211226
34	Tspan8	327.049	1.26304	0.103885	12.158	5.2e-34	6.05e-31
104	Mrgpre	40.5373	1.25424	0.289137	4.33789	1.44e-05	0.00025234
61	Pald1	196.881	1.21858	0.248631	4.90115	9.53e-07	2.39e-05
129	Pilrb2	14.3551	1.2035	0.414327	2.9047	0.00367607	0.0245091
130	Ldhd	11.3919	1.1985	0.443504	2.70236	0.006885	0.0397278
100	Eml1	35.4307	1.16363	0.253881	4.58338	4.58e-06	9.36e-05
131	Tmem102	18.1184	1.16169	0.385616	3.01255	0.00259066	0.0186332
128	Pilra	16.5892	1.15466	0.420216	2.74779	0.0059999	0.0358628
33	Ighm	421.111	1.15002	0.210164	5.47201	4.45e-08	1.69e-06
15	Gpnmb	945.906	1.13204	0.126732	8.93254	4.16e-19	1.18e-16
9	P2ry13	993.458	1.13185	0.105501	10.7283	7.49e-27	4.56e-24
95	Tmem150a	64.6647	1.13076	0.19218	5.88385	4.01e-09	2.09e-07
50	Ctsl	161.41	1.12378	0.171791	6.54155	6.09e-11	4.77e-09
90	Tspan18	68.6712	1.09795	0.194443	5.64662	1.64e-08	7.14e-07
3	Tiparp	3851.28	1.09655	0.0767804	14.2817	2.85e-46	1.21e-42
66	Tnfrsf26	91.918	1.0836	0.205296	5.27823	1.3e-07	4.35e-06
115	Mr1	32.9018	1.06879	0.280122	3.81544	0.000135941	0.00168522
89	Scube1	54.9692	1.0669	0.182951	5.83163	5.49e-09	2.75e-07
29	Osgin1	473.141	1.0528	0.0795298	13.2378	5.31e-40	7.54e-37
121	Scn1b	21.1533	1.04043	0.303334	3.42999	0.000603595	0.00578901
110	Gm11992	28.6547	1.02328	0.338422	3.02369	0.0024971	0.0181232
5	Tfrc	2488.07	1.01862	0.16788	6.06754	1.3e-09	7.69e-08
14	Igfbp4	783.424	1.0099	0.0735937	13.7227	7.43e-43	1.9e-39
77	Nqo1	57.068	1.00687	0.202941	4.96139	7e-07	1.8e-05
16	Pgf	610.981	1.00659	0.0865193	11.6343	2.76e-31	2.2e-28
8	Tmem154	1437.29	0.983025	0.083046	11.8371	2.51e-32	2.47e-29
17	Cd7	601.918	0.960298	0.258738	3.71147	0.000206061	0.0023557
124	Rab26os	22.1226	0.957496	0.362925	2.63828	0.00833284	0.0455331
74	Cebpa	104.623	0.940773	0.188471	4.99161	5.99e-07	1.59e-05
122	Nr1d1	22.9965	0.940583	0.335525	2.80332	0.00505802	0.0314765
70	Mapk12	103.054	0.936658	0.171152	5.47267	4.43e-08	1.69e-06
127	Ptpn14	15.214	0.936207	0.344883	2.71457	0.00663629	0.0386769
117	Abhd14a	23.1067	0.925731	0.344573	2.68661	0.00721821	0.0412041
60	Gm47815	143.716	0.911966	0.263839	3.45652	0.000547203	0.00534286
43	Capn5	233.408	0.905972	0.141397	6.40731	1.48e-10	1.08e-08
113	Cand2	32.8449	0.891841	0.253723	3.51502	0.000439721	0.00446741
78	Slc6a9	58.1166	0.878558	0.204443	4.29734	1.73e-05	0.00029537
58	Abhd14b	136.871	0.867533	0.138129	6.2806	3.37e-10	2.26e-08
125	A430078G23Rik	24.6814	0.848333	0.309352	2.74229	0.00610132	0.0363209
56	Fgf11	173.335	0.83736	0.139199	6.01558	1.79e-09	1.04e-07
6	Mvb12b	2595.8	0.826308	0.0645895	12.7932	1.79e-37	2.29e-34
39	Pla2g15	267.238	0.823348	0.10061	8.18355	2.76e-16	6.52e-14
109	Slc17a7	25.3177	0.820679	0.272004	3.01716	0.00255157	0.0184306
114	Gm9892	33.1025	0.804947	0.25533	3.15258	0.00161837	0.0128714
1	Csf1r	6754.24	0.802959	0.0534007	15.0365	4.23e-51	2.71e-47
69	Acpp	90.0747	0.801274	0.178635	4.48553	7.27e-06	0.00014021
111	Vash1	28.0475	0.801045	0.26219	3.05521	0.00224905	0.0166445
84	Ptgir	62.6663	0.775761	0.201078	3.85801	0.000114315	0.00145814
0	Scd1	5178.03	0.766152	0.0551027	13.9041	5.98e-44	1.91e-40
112	Epm2a	27.792	0.762178	0.278042	2.74123	0.00612089	0.0364058
57	Plxdc2	152.471	0.754952	0.154927	4.87296	1.1e-06	2.73e-05
105	Hid1	32.038	0.749892	0.241596	3.10392	0.00190977	0.014713
107	Gm14005	36.3778	0.748351	0.249066	3.00462	0.00265909	0.019014
81	Lrrc73	73.597	0.745975	0.179313	4.16019	3.18e-05	0.000494432
4	Ank	5110.43	0.74555	0.0494048	15.0907	1.87e-51	2.38e-47
94	Endog	68.6435	0.7408	0.188233	3.93554	8.3e-05	0.0011174
31	Ablim1	362.946	0.739464	0.097829	7.55873	4.07e-14	6.23e-12
46	Hdac9	225.78	0.737712	0.123822	5.95784	2.56e-09	1.4e-07
21	Tmem86a	616.432	0.736461	0.133345	5.52299	3.33e-08	1.34e-06
96	Gm45716	53.5536	0.733556	0.232702	3.15234	0.0016197	0.012874
106	Tmem38a	53.7097	0.731854	0.22671	3.22815	0.00124595	0.0103025
79	Myrip	84.1143	0.72774	0.246576	2.95138	0.00316353	0.0218216
65	Pik3r3	96.682	0.721886	0.167875	4.30015	1.71e-05	0.000292428
30	Tcp11l2	414.96	0.713585	0.207177	3.44432	0.0005725	0.00554327
97	Dbp	56.2723	0.712428	0.232439	3.06501	0.00217662	0.0162591
36	Cdk18	324.028	0.712067	0.129196	5.51153	3.56e-08	1.42e-06
25	Pwwp2b	529.235	0.707674	0.0943718	7.49879	6.44e-14	9.46e-12
68	Tnfrsf22	91.4026	0.706454	0.154954	4.55911	5.14e-06	0.000104053
72	Clec2l	77.8763	0.699848	0.218643	3.20087	0.00137012	0.0111736
22	Matn2	536.6	0.69573	0.110482	6.29721	3.03e-10	2.09e-08
35	Ankrd63	322.702	0.694955	0.0946088	7.34557	2.05e-13	2.85e-11
10	Hvcn1	1171.05	0.694172	0.0658557	10.5408	5.6e-26	3.25e-23
44	Epb41l4aos	249.356	0.692611	0.165437	4.18656	2.83e-05	0.000447427
102	Rnd2	46.5195	0.692371	0.254294	2.72271	0.00647481	0.0381182
51	Cd93	153.61	0.689518	0.14482	4.76119	1.92e-06	4.44e-05
2	Ahrr	4798.61	0.687645	0.0859152	8.00377	1.21e-15	2.45e-13
41	Rhod	257.894	0.687599	0.113245	6.0718	1.26e-09	7.52e-08
87	Fam83f	66.6817	0.684167	0.26126	2.61873	0.00882586	0.0474761
64	Cxxc5	135.761	0.683611	0.141746	4.82279	1.42e-06	3.35e-05
99	Sec14l2	52.713	0.681328	0.204677	3.32879	0.000872235	0.00777408
13	Ctsd	985.195	0.673161	0.108906	6.18113	6.36e-10	4.01e-08
73	4931440P22Rik	74.1236	0.669667	0.17657	3.79264	0.000149052	0.00181778
48	1810043G02Rik	182.064	0.668081	0.130267	5.12857	2.92e-07	8.39e-06
24	Pmm1	571.77	0.66069	0.0823952	8.01855	1.07e-15	2.24e-13
80	Amacr	94.9473	0.657422	0.176318	3.72861	0.000192538	0.00222699
47	Tet1	203.595	0.657087	0.166276	3.95179	7.76e-05	0.00105806
93	Smim4	69.9112	0.652363	0.176072	3.70509	0.000211319	0.0024029
23	Ltc4s	670.658	0.651737	0.0698233	9.33408	1.02e-20	3.43e-18
108	Ppp1r3f	32.6827	0.651715	0.249203	2.61519	0.00891767	0.0478082
38	Ccdc92	302.968	0.644696	0.0982339	6.56287	5.28e-11	4.27e-09
11	Galnt6	1203.61	0.641944	0.0666061	9.63792	5.53e-22	2.36e-19
76	Ypel2	99.6635	0.640315	0.215042	2.97763	0.00290488	0.0204497
53	6430548M08Rik	183.843	0.639109	0.124567	5.13065	2.89e-07	8.31e-06
59	Pgap1	167.068	0.636573	0.226819	2.80653	0.00500788	0.0312681
75	Tesc	66.3679	0.636519	0.178121	3.57352	0.000352217	0.00371733
86	Mmp8	56.3297	0.635424	0.193949	3.27624	0.00105201	0.00900584
103	Gm11696	46.4365	0.625658	0.227457	2.75067	0.00594734	0.0355866
92	G430095P16Rik	70.5006	0.624067	0.175336	3.55926	0.000371905	0.00389297
85	Vamp5	91.4583	0.620427	0.203234	3.05277	0.00226739	0.0167608
55	Opn3	162.469	0.609405	0.134194	4.54123	5.59e-06	0.00011113
91	Aplp1	72.9677	0.603013	0.188999	3.19055	0.00142	0.011494
37	Capg	316.32	0.602832	0.141004	4.27528	1.91e-05	0.000321456
26	43899	517.472	0.599945	0.099198	6.04796	1.47e-09	8.6e-08
40	Slc26a11	295.757	0.599288	0.112545	5.32485	1.01e-07	3.42e-06
12	Prkcb	972.842	0.592141	0.140936	4.20148	2.65e-05	0.00042525
20	Dkkl1	715.299	0.591067	0.0984387	6.00442	1.92e-09	1.1e-07
49	Chac2	185.067	0.589892	0.117219	5.03238	4.84e-07	1.31e-05
7	Rcbtb2	1645.48	0.585747	0.0640938	9.1389	6.31e-20	1.97e-17
18	Tnfrsf13c	721.77	0.583419	0.0716072	8.14748	3.72e-16	8.63e-14
32	Man1c1	446.736	0.583032	0.0852971	6.83531	8.18e-12	7.75e-10
71	Dusp18	95.5259	0.581903	0.154626	3.7633	0.000167689	0.00199742
42	Snhg12	242.718	0.580727	0.131915	4.40228	1.07e-05	0.000194472
224	Itgam	13.6891	-0.175484	0.40724	-0.430911	0.666533	0.827807
266	2310001H17Rik	162.996	-0.580686	0.131099	-4.42937	9.45e-06	0.000175503
254	Lag3	236.243	-0.581198	0.119864	-4.84882	1.24e-06	3.01e-05
319	Usp27x	67.7205	-0.582809	0.204106	-2.85542	0.004298	0.0277859
180	Sowahc	1772.61	-0.58298	0.111673	-5.22041	1.79e-07	5.62e-06
259	Gen1	249.034	-0.583112	0.206253	-2.82717	0.00469616	0.0296711
182	Pttg1	1588.54	-0.583352	0.100575	-5.80016	6.63e-09	3.2e-07
216	Pdcd1lg2	601.435	-0.584281	0.145969	-4.00278	6.26e-05	0.000888046
284	Fbxo48	140.161	-0.585523	0.216737	-2.70154	0.00690189	0.0397894
174	Strip2	2375.03	-0.585557	0.0797495	-7.34246	2.1e-13	2.88e-11
155	Cd274	5048.93	-0.586195	0.0931901	-6.29031	3.17e-10	2.14e-08
226	Brca1	641.835	-0.588162	0.156378	-3.76117	0.000169124	0.00201076
231	Mtfr2	458.671	-0.588163	0.120314	-4.88858	1.02e-06	2.54e-05
162	Frmd4a	3968.28	-0.589938	0.0631204	-9.34624	9.08e-21	3.14e-18
146	Traf1	8745.02	-0.591252	0.122527	-4.82549	1.4e-06	3.31e-05
158	Flnb	5694.61	-0.591456	0.141351	-4.18429	2.86e-05	0.00045081
287	Rnd1	119.67	-0.594009	0.159854	-3.71594	0.000202447	0.00232896
178	Csrnp1	1933.33	-0.594701	0.0771631	-7.70707	1.29e-14	2.08e-12
240	Gm42547	286.632	-0.595174	0.111619	-5.33221	9.7e-08	3.32e-06
272	Gm44861	151.746	-0.596858	0.205606	-2.90292	0.00369696	0.0246098
291	Dscam	101.461	-0.598869	0.170626	-3.50983	0.000448388	0.00453475
278	2700099C18Rik	132.947	-0.600557	0.157516	-3.81267	0.000137474	0.00169928
203	Phf11c	838.642	-0.600782	0.0935822	-6.41982	1.36e-10	1e-08
163	Bcl2l11	4328.42	-0.602053	0.101106	-5.95467	2.61e-09	1.42e-07
168	Slc25a22	3037.26	-0.602444	0.0683106	-8.81918	1.15e-18	3.07e-16
232	Fgfr1	536.288	-0.603431	0.137997	-4.37277	1.23e-05	0.000219293
171	Ifi47	2590.26	-0.603565	0.114967	-5.24989	1.52e-07	4.95e-06
219	Arid5a	588.961	-0.604524	0.0747111	-8.09149	5.89e-16	1.3e-13
148	Isg15	7028.82	-0.606094	0.137069	-4.42181	9.79e-06	0.000179997
197	Bco2	1147.16	-0.606923	0.113941	-5.32665	1e-07	3.39e-06
181	Gpcpd1	1926.89	-0.607991	0.0637266	-9.54062	1.42e-21	5.5e-19
262	Ms4a6b	170.45	-0.60834	0.13103	-4.64275	3.44e-06	7.31e-05
274	Xdh	128.96	-0.609463	0.137603	-4.42914	9.46e-06	0.000175503
137	Marcks	19215	-0.611142	0.0930449	-6.56825	5.09e-11	4.2e-09
175	Bcl2a1a	2456.66	-0.611347	0.0664796	-9.19601	3.71e-20	1.19e-17
211	Abcb1a	773.925	-0.614282	0.0878636	-6.99132	2.72e-12	2.81e-10
206	Gbp9	821.222	-0.614339	0.0735441	-8.35334	6.64e-17	1.6e-14
139	Znfx1	13928.6	-0.615817	0.0621983	-9.90087	4.13e-23	1.95e-20
138	Etv3	15930.4	-0.616376	0.100469	-6.13499	8.52e-10	5.28e-08
325	Treml4	67.1068	-0.617041	0.205877	-2.99713	0.0027253	0.0194159
167	Trib1	3425.93	-0.617165	0.118787	-5.19556	2.04e-07	6.27e-06
277	Map3k19	179.856	-0.617837	0.132113	-4.67659	2.92e-06	6.33e-05
215	Tnfsf9	584.012	-0.620353	0.165726	-3.74325	0.000181655	0.00212613
314	Mfsd7a	60.5838	-0.622744	0.232042	-2.68376	0.00728002	0.041474
326	Iigp1	43.1042	-0.625704	0.225684	-2.77248	0.0055631	0.0339072
306	Col23a1	72.7186	-0.625942	0.193248	-3.23906	0.00119923	0.00998672
173	Arap2	2240.32	-0.627113	0.132674	-4.72671	2.28e-06	5.11e-05
152	Ndrg1	7530.51	-0.629818	0.114766	-5.48785	4.07e-08	1.59e-06
157	Nfkbia	5576.86	-0.634	0.166695	-3.80334	0.000142756	0.00175608
164	Nlrc5	3532.73	-0.635169	0.0815215	-7.79143	6.63e-15	1.13e-12
290	Gm37422	96.137	-0.637712	0.170006	-3.75111	0.00017605	0.00207574
151	Ifi209	6859.17	-0.639428	0.119221	-5.36337	8.17e-08	2.91e-06
200	Mov10	974.188	-0.642021	0.0909985	-7.0553	1.72e-12	1.85e-10
154	Pml	5209.84	-0.643723	0.0986226	-6.52714	6.7e-11	5.16e-09
237	Brip1	432.252	-0.644192	0.154881	-4.15927	3.19e-05	0.000495809
210	Ddx58	677.323	-0.644558	0.118535	-5.43769	5.4e-08	2.02e-06
202	Creb5	1020.73	-0.645449	0.0591043	-10.9205	9.2e-28	5.88e-25
245	Tagap	267.83	-0.645796	0.170708	-3.78305	0.000154918	0.00186969
227	Cd209a	1321.03	-0.645993	0.12046	-5.36271	8.2e-08	2.91e-06
177	Phf11a	1834.13	-0.646063	0.10271	-6.29019	3.17e-10	2.14e-08
159	Gadd45b	5187.78	-0.648652	0.158406	-4.09486	4.22e-05	0.00063072
201	Slfn3	953.296	-0.648717	0.0964501	-6.72594	1.74e-11	1.57e-09
323	2810429I04Rik	68.8996	-0.652871	0.221953	-2.94148	0.00326647	0.0223746
251	Fancd2	349.523	-0.65403	0.193495	-3.38009	0.000724615	0.00675515
246	Dlgap3	246.757	-0.654165	0.228339	-2.86488	0.00417163	0.0271046
143	Parp14	10172	-0.658071	0.126288	-5.21089	1.88e-07	5.87e-06
183	Cmpk2	1617.48	-0.65843	0.114337	-5.7587	8.48e-09	3.88e-07
223	Itgam	872.935	-0.659443	0.152233	-4.33179	1.48e-05	0.000257888
153	Oasl1	5512.58	-0.662625	0.106489	-6.22246	4.89e-10	3.14e-08
258	Heatr9	219.904	-0.664507	0.146515	-4.53542	5.75e-06	0.000113566
165	Nfkbie	4112.95	-0.664826	0.105913	-6.2771	3.45e-10	2.28e-08
305	Paqr8	52.3544	-0.666483	0.228151	-2.92124	0.00348644	0.0234421
296	Gm10167	74.3519	-0.669612	0.18589	-3.6022	0.000315535	0.00338896
321	Gm44950	55.046	-0.670055	0.213795	-3.1341	0.00172381	0.0135441
257	Prkcg	260.432	-0.671174	0.106127	-6.32425	2.54e-10	1.79e-08
313	Myh7b	74.4847	-0.676117	0.182092	-3.71304	0.000204784	0.00234529
169	Ifih1	2911.09	-0.677795	0.101687	-6.6655	2.64e-11	2.32e-09
235	Cdc42ep2	358.986	-0.677904	0.158345	-4.28119	1.86e-05	0.000313865
250	Amigo3	251.917	-0.678102	0.185498	-3.65558	0.000256603	0.00284444
247	Plekhn1	251.348	-0.678118	0.0903227	-7.50773	6.02e-14	8.94e-12
136	Ifi205	17096.6	-0.678225	0.0877022	-7.73327	1.05e-14	1.74e-12
243	Ifi206	218.033	-0.683672	0.174517	-3.91751	8.95e-05	0.00119116
275	Nod1	136.358	-0.684994	0.132977	-5.15124	2.59e-07	7.66e-06
263	2310043P16Rik	153.286	-0.686789	0.119154	-5.76388	8.22e-09	3.81e-07
233	Slfn1	291.261	-0.690623	0.169831	-4.06652	4.77e-05	0.000703479
236	Nudt17	428.734	-0.692764	0.144047	-4.80929	1.51e-06	3.55e-05
268	H2-M2	187.501	-0.695283	0.149422	-4.65315	3.27e-06	6.99e-05
265	Zranb3	242.924	-0.69578	0.113909	-6.1082	1.01e-09	6.19e-08
273	Abca17	119.255	-0.696659	0.126735	-5.49698	3.86e-08	1.52e-06
170	Tnfaip3	3191.6	-0.698583	0.0910073	-7.67612	1.64e-14	2.59e-12
135	Rnf213	15226.9	-0.700191	0.242554	-2.88674	0.00389251	0.025618
271	Rad54b	157.787	-0.700406	0.210483	-3.32761	0.000875946	0.00779628
336	Fam131b	35.8121	-0.70087	0.239587	-2.92532	0.003441	0.0232449
188	Ifit1	1346.84	-0.702102	0.119454	-5.87761	4.16e-09	2.16e-07
161	Usp18	4145.53	-0.702846	0.088557	-7.93665	2.08e-15	3.85e-13
194	Dab2	1843.36	-0.703038	0.0900783	-7.80474	5.96e-15	1.03e-12
230	Tbc1d32	404.434	-0.705608	0.110901	-6.36253	1.98e-10	1.42e-08
255	Car13	198.799	-0.710804	0.135344	-5.25184	1.51e-07	4.92e-06
212	Arhgap22	732.481	-0.715032	0.122832	-5.82121	5.84e-09	2.87e-07
185	Bcl3	1587.94	-0.718565	0.228405	-3.14601	0.00165512	0.0131066
303	Ccdc14	89.5544	-0.720931	0.178328	-4.04272	5.28e-05	0.000768245
144	Mxd1	10100.5	-0.721498	0.129108	-5.58834	2.29e-08	9.61e-07
140	Irf7	12445.5	-0.724768	0.144399	-5.01922	5.19e-07	1.39e-05
209	Ifi213	607.957	-0.725213	0.138612	-5.23195	1.68e-07	5.32e-06
149	Dusp5	7661.26	-0.734613	0.115826	-6.34237	2.26e-10	1.6e-08
264	Asgr2	151.403	-0.736818	0.136118	-5.41309	6.19e-08	2.31e-06
360	Scara3	32.0319	-0.740514	0.262059	-2.82575	0.00471702	0.0297866
316	Gm17055	53.77	-0.742314	0.189934	-3.90827	9.3e-05	0.00122864
318	Asah2	48.5697	-0.748576	0.197978	-3.7811	0.000156135	0.00188083
309	6030468B19Rik	81.9193	-0.751287	0.164006	-4.58085	4.63e-06	9.44e-05
289	Plcb4	83.7313	-0.753471	0.16095	-4.68141	2.85e-06	6.21e-05
252	Fanci	294.841	-0.754163	0.197687	-3.81493	0.000136221	0.00168542
172	Tlr3	2762.84	-0.756351	0.0771625	-9.80205	1.1e-22	5.04e-20
156	Ifi204	5050.52	-0.758851	0.11197	-6.77727	1.22e-11	1.13e-09
147	Marcksl1	9494.24	-0.760583	0.162967	-4.6671	3.05e-06	6.58e-05
352	Hmcn2	24.4351	-0.762523	0.276917	-2.75361	0.00589413	0.035351
312	Slamf8	82.597	-0.766229	0.201941	-3.79432	0.00014805	0.00180728
193	Mx2	1058.29	-0.776321	0.0695774	-11.1577	6.57e-29	4.42e-26
288	Sspo	121.004	-0.779479	0.147813	-5.27343	1.34e-07	4.43e-06
222	Mab21l3	594.862	-0.780753	0.156497	-4.98892	6.07e-07	1.61e-05
353	Gm13561	25.6788	-0.782582	0.293038	-2.67058	0.00757199	0.0425396
160	Gbp5	4737.08	-0.784279	0.226856	-3.45716	0.0005459	0.00534238
260	A530099J19Rik	283.759	-0.795377	0.0999053	-7.96131	1.7e-15	3.3e-13
345	Olfr432	26.6129	-0.799775	0.289062	-2.76679	0.00566109	0.0343237
335	Btnl1	30.7042	-0.805705	0.283335	-2.84365	0.00446	0.0285444
186	Tgtp2	1414.67	-0.80855	0.10726	-7.53824	4.76e-14	7.16e-12
340	Fam167a	46.3875	-0.810336	0.275487	-2.94146	0.00326665	0.0223746
385	Slc16a2	30.7204	-0.810361	0.307532	-2.63505	0.00841255	0.045773
359	Dll4	21.8723	-0.813225	0.300353	-2.70757	0.00677787	0.0392159
228	Lad1	586.784	-0.815803	0.159117	-5.12706	2.94e-07	8.43e-06
198	Ppm1k	1041.22	-0.816947	0.0691531	-11.8136	3.32e-32	3.03e-29
322	5930403N24Rik	51.583	-0.818835	0.201166	-4.07044	4.69e-05	0.000694144
299	Csf1	64.1361	-0.819108	0.187338	-4.37234	1.23e-05	0.000219418
196	Aldh1b1	1211.24	-0.823655	0.0702426	-11.7259	9.39e-32	8e-29
333	Cxcr3	47.0195	-0.824562	0.245231	-3.3624	0.00077269	0.00712171
134	Slfn5	34426.1	-0.828557	0.0960323	-8.6279	6.25e-18	1.57e-15
304	Btnl4	67.4791	-0.832962	0.159126	-5.23459	1.65e-07	5.27e-06
293	Pde7b	82.2139	-0.836361	0.212869	-3.92899	8.53e-05	0.00114522
367	Plat	25.8377	-0.838461	0.31275	-2.68093	0.00734184	0.0417049
311	Gm18342	50.6376	-0.841629	0.242495	-3.47071	0.00051909	0.00512316
373	Apon	18.7152	-0.84399	0.309697	-2.72522	0.00642596	0.0379179
192	Socs3	1259.24	-0.846336	0.128282	-6.59746	4.18e-11	3.54e-09
350	Gm26616	25.725	-0.846882	0.274874	-3.08098	0.00206322	0.015622
285	Pydc3	100.867	-0.847716	0.163084	-5.19802	2.01e-07	6.22e-06
189	Slfn9	1427.86	-0.851624	0.159289	-5.3464	8.97e-08	3.1e-06
365	Epha1	31.5951	-0.853363	0.295948	-2.88349	0.00393296	0.025842
354	Gm37696	27.5539	-0.854401	0.277719	-3.0765	0.00209448	0.0157932
327	Chst7	49.2856	-0.854809	0.212667	-4.01947	5.83e-05	0.000833883
369	St6galnac3	35.4255	-0.854828	0.263807	-3.24035	0.00119382	0.00995956
253	Gm13994	265.127	-0.855066	0.105633	-8.09466	5.74e-16	1.3e-13
328	Cdh15	42.8832	-0.859025	0.237748	-3.61317	0.000302476	0.00327623
341	Ch25h	30.3574	-0.870556	0.246836	-3.52686	0.00042052	0.00430662
221	Nfkbiz	587.817	-0.876037	0.25344	-3.45659	0.000547066	0.00534286
276	1110032F04Rik	107.951	-0.8782	0.205499	-4.27351	1.92e-05	0.000323596
142	Ifit2	11076.2	-0.878265	0.217038	-4.04659	5.2e-05	0.000756507
270	BE692007	138.531	-0.879758	0.12734	-6.90873	4.89e-12	4.77e-10
283	Cd226	141.093	-0.88101	0.186013	-4.73629	2.18e-06	4.92e-05
358	Fcgr4	37.0221	-0.885008	0.266247	-3.32401	0.000887315	0.00787007
267	Slfn10-ps	153.494	-0.887405	0.120178	-7.3841	1.53e-13	2.18e-11
279	Vmn2r90	99.3402	-0.888608	0.230812	-3.84991	0.000118159	0.00150267
195	Mgl2	1779.28	-0.89054	0.143003	-6.22743	4.74e-10	3.06e-08
362	G530011O06Rik	22.4518	-0.89664	0.278941	-3.21445	0.00130697	0.0107355
281	Kif1a	111.909	-0.896976	0.192319	-4.664	3.1e-06	6.66e-05
241	Mylk	252.533	-0.904787	0.216831	-4.17278	3.01e-05	0.000470156
342	Gm26711	31.5821	-0.90635	0.269294	-3.36565	0.000763638	0.00706227
217	Mcm10	887.364	-0.912428	0.160001	-5.70262	1.18e-08	5.24e-07
294	Chrna5	80.566	-0.915849	0.151579	-6.04204	1.52e-09	8.88e-08
261	Casp4	185.909	-0.919175	0.159254	-5.77174	7.85e-09	3.69e-07
187	Arl5c	1609.12	-0.920528	0.269943	-3.41008	0.000649427	0.00613476
166	Rsad2	3685.92	-0.922668	0.105445	-8.75024	2.13e-18	5.55e-16
372	Gm6545	15.6941	-0.924458	0.351058	-2.63335	0.00845482	0.0459053
141	Helz2	12963.8	-0.926487	0.103781	-8.92735	4.36e-19	1.21e-16
349	Tktl1	34.3405	-0.931623	0.27241	-3.41993	0.000626381	0.00596112
343	Gm37560	30.4243	-0.934456	0.260526	-3.58681	0.000334754	0.00356244
282	AA467197	103.296	-0.935866	0.197723	-4.73322	2.21e-06	4.98e-05
269	Nipal1	166.535	-0.938111	0.160882	-5.83104	5.51e-09	2.75e-07
378	Ms4a4b	26.0197	-0.94862	0.335388	-2.82843	0.00467772	0.0295824
207	Cd69	706.108	-0.948634	0.138727	-6.83814	8.02e-12	7.65e-10
239	Ccl4	279.171	-0.956214	0.154266	-6.19846	5.7e-10	3.64e-08
308	Tnfsf10	76.0009	-0.957202	0.2223	-4.3059	1.66e-05	0.000286463
218	Fcgr1	672.363	-0.959652	0.128694	-7.45687	8.86e-14	1.29e-11
370	Gm43127	19.3532	-0.96294	0.341344	-2.82102	0.00478709	0.0301916
229	Tnip3	438.346	-0.966622	0.338866	-2.85252	0.00433738	0.0279556
249	Ank1	309.791	-0.966977	0.091798	-10.5338	6.04e-26	3.36e-23
225	Tgtp1	575.105	-0.967029	0.134294	-7.20081	5.99e-13	7.22e-11
292	Olfr56	84.4128	-0.969276	0.233622	-4.14891	3.34e-05	0.000516898
351	Gm2396	30.8211	-0.973335	0.278172	-3.49904	0.000466939	0.0046661
297	Frmd4b	82.4724	-0.976538	0.163512	-5.97228	2.34e-09	1.31e-07
214	Gcsam	891.305	-0.984503	0.155865	-6.31638	2.68e-10	1.87e-08
330	C030005K06Rik	39.1736	-0.988584	0.298193	-3.31525	0.000915609	0.00808086
179	Dnase1l3	2097.55	-0.996923	0.277562	-3.59171	0.000328515	0.00351067
286	Dll1	91.5871	-0.998176	0.18234	-5.47424	4.39e-08	1.69e-06
324	Apod	35.6532	-1.00127	0.267307	-3.74576	0.000179852	0.00211123
300	Klk1b11	85.7807	-1.00811	0.256539	-3.92965	8.51e-05	0.00114327
150	Mx1	8074.12	-1.0129	0.073979	-13.6917	1.14e-42	2.42e-39
301	A930037H05Rik	64.9744	-1.02013	0.194032	-5.25755	1.46e-07	4.8e-06
334	Mid1	41.4209	-1.02462	0.232562	-4.40579	1.05e-05	0.000192165
244	Gm12185	265.614	-1.02708	0.111447	-9.21591	3.09e-20	1.01e-17
191	H2-Eb2	1531.81	-1.04275	0.382113	-2.7289	0.00635468	0.0375841
199	Clec10a	1655.89	-1.06614	0.147751	-7.21577	5.36e-13	6.53e-11
357	Isl2	27.0113	-1.06797	0.291507	-3.66364	0.00024866	0.00277082
145	Nr4a3	11356.2	-1.07333	0.22227	-4.82896	1.37e-06	3.28e-05
344	Gm29094	24.8	-1.07589	0.328255	-3.27761	0.00104691	0.00897025
242	Tgm2	321.299	-1.07865	0.221727	-4.86476	1.15e-06	2.82e-05
347	Tnfrsf8	24.9884	-1.08053	0.317018	-3.40842	0.000653401	0.00616773
379	Derl3	19.9324	-1.0853	0.363034	-2.98954	0.002794	0.0197949
376	Esyt3	14.9311	-1.08841	0.411479	-2.64512	0.00816623	0.0448144
320	Dram1	57.5144	-1.09237	0.280529	-3.89395	9.86e-05	0.00129285
364	Asprv1	25.8423	-1.09581	0.329172	-3.32899	0.000871628	0.00777408
298	Gm20392	89.1146	-1.09663	0.228339	-4.80263	1.57e-06	3.66e-05
307	Ccl3	71.6909	-1.10048	0.257274	-4.27748	1.89e-05	0.000318718
368	Arhgap8	31.6802	-1.10528	0.285169	-3.87586	0.000106247	0.00137583
388	Tiam2	12.8721	-1.10834	0.418926	-2.64568	0.00815273	0.0447594
176	Tspoap1	2366.16	-1.11856	0.154176	-7.25509	4.01e-13	5.03e-11
220	Serpina3g	669.073	-1.11966	0.263908	-4.2426	2.21e-05	0.000363899
346	Ell3	33.9191	-1.13251	0.232482	-4.87139	1.11e-06	2.74e-05
375	Gm42548	13.8222	-1.13453	0.42873	-2.64626	0.00813872	0.0447365
315	Kif5c	58.2606	-1.15405	0.219864	-5.24893	1.53e-07	4.96e-06
374	Sidt1	14.2423	-1.15747	0.383573	-3.01759	0.00254797	0.0184194
371	Slfn5os	21.0549	-1.15967	0.31128	-3.72548	0.000194947	0.00225078
317	Slfn4	44.8516	-1.16962	0.233717	-5.00441	5.6e-07	1.5e-05
310	Blk	66.5978	-1.18745	0.315258	-3.76658	0.000165497	0.001975
234	B430306N03Rik	393.199	-1.19802	0.0887746	-13.495	1.67e-41	2.67e-38
377	Gm17193	13.4679	-1.19975	0.432736	-2.77247	0.00556321	0.0339072
387	Gm15512	11.176	-1.20706	0.461528	-2.61537	0.0089132	0.0478051
383	Hc	13.218	-1.20913	0.401681	-3.01016	0.00261107	0.0187168
204	Dusp2	1063.16	-1.21635	0.269483	-4.51364	6.37e-06	0.000124346
190	Cd40	1636.19	-1.21719	0.167717	-7.25742	3.95e-13	4.99e-11
337	Dennd2a	60.1322	-1.22841	0.225134	-5.45634	4.86e-08	1.84e-06
361	9430034N14Rik	14.2576	-1.24101	0.441623	-2.81011	0.00495242	0.0310279
389	Dctd	13.8818	-1.24964	0.463559	-2.69575	0.00702312	0.0402703
280	A530064D06Rik	138.212	-1.27189	0.132581	-9.59329	8.53e-22	3.41e-19
391	Il27	11.7334	-1.2832	0.450971	-2.84541	0.00443545	0.02843
356	Gm17641	24.5566	-1.28361	0.278184	-4.61424	3.95e-06	8.17e-05
363	Gcm1	27.3765	-1.28696	0.427489	-3.01052	0.00260802	0.0187096
213	Tnf	878.153	-1.28972	0.137718	-9.36496	7.61e-21	2.78e-18
331	Tmem27	42.4759	-1.30978	0.269014	-4.86881	1.12e-06	2.78e-05
238	Timd4	400.721	-1.31232	0.395864	-3.31509	0.000916139	0.00808086
380	Vwa3b	16.1356	-1.33272	0.346986	-3.84084	0.000122613	0.00154853
339	Bmp10	34.6028	-1.34223	0.245289	-5.47204	4.45e-08	1.69e-06
248	Gprc5c	457.666	-1.34473	0.166184	-8.09183	5.88e-16	1.3e-13
366	Lrrc32	22.4149	-1.36098	0.358319	-3.79823	0.000145732	0.00178581
381	Ifnb1	11.7024	-1.38895	0.414885	-3.34779	0.000814577	0.00739425
386	Fyb2	18.5387	-1.40338	0.393748	-3.56416	0.000365026	0.00383353
256	Il6	206.913	-1.44204	0.161372	-8.9361	4.03e-19	1.17e-16
390	Rbm44	14.8052	-1.44907	0.481345	-3.01045	0.0026086	0.0187096
295	Havcr1	95.5052	-1.45083	0.301149	-4.81765	1.45e-06	3.43e-05
329	Armcx6	38.1604	-1.45636	0.254928	-5.7128	1.11e-08	4.95e-07
184	Cxcl10	2216.11	-1.51174	0.111334	-13.5784	5.38e-42	9.82e-39
338	Cxcl11	43.9432	-1.53414	0.217138	-7.06527	1.6e-12	1.75e-10
205	Cxcl9	1181.07	-1.53476	0.136511	-11.2428	2.51e-29	1.79e-26
348	Ifnl2	32.6074	-1.53639	0.260321	-5.90188	3.59e-09	1.9e-07
302	Mafb	105.591	-1.60183	0.247021	-6.4846	8.9e-11	6.69e-09
384	Ifnl3	21.5943	-1.71437	0.31873	-5.37875	7.5e-08	2.72e-06
382	Ak9	16.2566	-1.77798	0.365512	-4.86434	1.15e-06	2.82e-05
208	Il1b	1132.18	-1.89763	0.381073	-4.9797	6.37e-07	1.66e-05
332	Ptgis	66.8964	-2.07343	0.591968	-3.5026	0.000460744	0.0046259
355	Cd8a	41.5985	-2.31674	0.381548	-6.07195	1.26e-09	7.52e-08
