# Supplementary material for: Stem cell transplantation uncovers TDO-AHR regulation of lung dendritic cells in herpesvirus-induced pathology
Source: JCI Insight. 2021 Jan 25;6(2):e139965. doi: 10.1172/jci.insight.139965 (PMC7934859; doi:10.1172/jci.insight.139965)
Supplement: Supplemental Table 2 [file jciinsight-6-139965-s022.xlsx]

## Sheet: kynvmhv_1.5fold_clueGO
GOID	GOTerm	Ontology Source	Term PValue	Term Corrected Pvalue	Group PValue	Group Corrected Pvalue	GOLevels	GOGroups	% Associated Genes	Nr. Genes	Associated Genes Found
GO:0045087	innate immune response	GO_BiologicalProcess-EBI-UniProt-GOA-ACAP-ARAP_08.05.2020_00h00	5.52e-16	1.93e-13	5.52e-16	9.38e-15	[3, 4, 5, 6]	Group00	5.82	52	A530064D06Rik, Arid5a, B430306N03Rik, Capg, Casp4, Ccl3, Ccl4, Cd226, Cd40, Cdc42ep2, Csf1, Csf1r, Ddx58, Fcgr1, Flnb, Gbp5, Gbp9, Hc, Ifi204, Ifi205, Ifi206, Ifi208, Ifi209, Ifi213, Ifih1, Ifit1, Ifit2, Ifnb1, Ifnl2, Ifnl3, Ighm, Iigp1, Il27, Irf7, Isg15, Lag3, Mr1, Mx1, Mx2, Nlrc5, Nod1, Oasl1, Parp14, Pml, Rsad2, Slamf8, Tgtp1, Tgtp2, Tlr3, Tnfaip3, Treml4, Vamp5
GO:0051607	defense response to virus	GO_BiologicalProcess-EBI-UniProt-GOA-ACAP-ARAP_08.05.2020_00h00	1.61e-14	5.61e-12	1.61e-14	2.58e-13	[3, 4, 5, 6]	Group01	10.34	27	Cd40, Cd8a, Cxcl10, Cxcl9, Ddx58, Ifih1, Ifit1, Ifit2, Ifnb1, Ifnl2, Ifnl3, Il1b, Il27, Il6, Irf7, Isg15, Mov10, Mx1, Mx2, Nlrc5, Oasl1, Pml, Rsad2, Slfn9, Tagap, Tlr3, Treml4
GO:0060760	positive regulation of response to cytokine stimulus	GO_BiologicalProcess-EBI-UniProt-GOA-ACAP-ARAP_08.05.2020_00h00	2.08e-05	0.00598	2.08e-05	8.31e-05	[3, 4, 5, 6]	Group02	13.21	7	Casp4, Csf1, Ddx58, Ifih1, Irf7, Nlrc5, Parp14
GO:0071356	cellular response to tumor necrosis factor	GO_BiologicalProcess-EBI-UniProt-GOA-ACAP-ARAP_08.05.2020_00h00	9.72e-05	0.0255	9.72e-05	0.000194	[6]	Group03	6	12	Brca1, Casp4, Ccl3, Ccl4, Cd40, Cebpa, Il6, Nfkbia, Nr1d1, Tnf, Traf1, Vamp5
GO:0005125	cytokine activity	GO_BiologicalProcess-EBI-UniProt-GOA-ACAP-ARAP_08.05.2020_00h00	1.6e-06	0.000505	1.6e-06	1.76e-05	[4, 5, 6, 7]	Group04	6.72	16	Bmp10, Ccl3, Ccl4, Csf1, Cxcl10, Cxcl11, Cxcl9, Ifnb1, Ifnl2, Ifnl3, Il1b, Il27, Il6, Tnf, Tnfsf10, Tnfsf9
GO:0008630	intrinsic apoptotic signaling pathway in response to DNA damage	GO_BiologicalProcess-EBI-UniProt-GOA-ACAP-ARAP_08.05.2020_00h00	0.000128	0.0332	0.000128	0.000128	[5, 6, 7]	Group05	7.56	9	Bcl2a1a, Bcl2l11, Bcl3, Brca1, Ell3, Hic1, Ifi204, Pml, Tnf
GO:0034341	response to interferon-gamma	GO_BiologicalProcess-EBI-UniProt-GOA-ACAP-ARAP_08.05.2020_00h00	7.83e-06	0.00235	7.83e-06	4.7e-05	[4, 5, 6, 7]	Group06	7.74	12	Capg, Ccl3, Ccl4, Cd40, Cdc42ep2, Flnb, Gbp5, Gbp9, Nlrc5, Parp14, Tgtp1, Tlr3
GO:0071346	cellular response to interferon-gamma	GO_BiologicalProcess-EBI-UniProt-GOA-ACAP-ARAP_08.05.2020_00h00	5.05e-05	0.0139	7.83e-06	4.7e-05	[5, 6, 7, 8]	Group06	7.63	10	Capg, Ccl3, Ccl4, Cdc42ep2, Flnb, Gbp5, Gbp9, Nlrc5, Parp14, Tlr3
GO:1903901	negative regulation of viral life cycle	GO_BiologicalProcess-EBI-UniProt-GOA-ACAP-ARAP_08.05.2020_00h00	8.41e-05	0.0224	8.41e-05	0.000252	[3, 4, 5, 6]	Group07	9.09	8	Ifnb1, Ifnl3, Isg15, Mx2, Oasl1, Pml, Rsad2, Tnf
GO:0045071	negative regulation of viral genome replication	GO_BiologicalProcess-EBI-UniProt-GOA-ACAP-ARAP_08.05.2020_00h00	5.27e-05	0.0144	8.41e-05	0.000252	[4, 5, 6, 7]	Group07	11.48	7	Ifnb1, Ifnl3, Isg15, Mx2, Oasl1, Rsad2, Tnf
GO:0097191	extrinsic apoptotic signaling pathway	GO_BiologicalProcess-EBI-UniProt-GOA-ACAP-ARAP_08.05.2020_00h00	9.54e-06	0.00281	9.54e-06	4.77e-05	[4, 5, 6]	Group08	6.17	15	Bcl2a1a, Bcl2l11, Brca1, Dab2, Fgfr1, Il1b, Pml, Tlr3, Tnf, Tnfaip3, Tnfrsf22, Tnfrsf26, Tnfsf10, Traf1, Unc5b
GO:2001236	regulation of extrinsic apoptotic signaling pathway	GO_BiologicalProcess-EBI-UniProt-GOA-ACAP-ARAP_08.05.2020_00h00	0.000102	0.0265	9.54e-06	4.77e-05	[5, 6, 7, 8]	Group08	6.43	11	Brca1, Dab2, Fgfr1, Il1b, Pml, Tnf, Tnfaip3, Tnfrsf22, Tnfsf10, Traf1, Unc5b
GO:0002224	toll-like receptor signaling pathway	GO_BiologicalProcess-EBI-UniProt-GOA-ACAP-ARAP_08.05.2020_00h00	9.37e-06	0.00277	2.68e-06	2.14e-05	[4, 5, 6]	Group09	9.26	10	Cd40, Irf7, Nfkbia, Nr1d1, Rsad2, Tlr3, Tnf, Tnfaip3, Tnip3, Treml4
GO:0007249	I-kappaB kinase/NF-kappaB signaling	GO_BiologicalProcess-EBI-UniProt-GOA-ACAP-ARAP_08.05.2020_00h00	8.22e-06	0.00246	2.68e-06	2.14e-05	[4, 5, 6]	Group09	6.25	15	Bcl3, Cd40, Il1b, Nfkbia, Nod1, Nr1d1, Prkcb, Tfrc, Tgm2, Tlr3, Tnf, Tnfaip3, Tnfsf10, Tnip3, Traf1
GO:0002756	MyD88-independent toll-like receptor signaling pathway	GO_BiologicalProcess-EBI-UniProt-GOA-ACAP-ARAP_08.05.2020_00h00	5.7e-05	0.0153	2.68e-06	2.14e-05	[5, 6, 7]	Group09	28.57	4	Cd40, Irf7, Tlr3, Tnip3
GO:0043122	regulation of I-kappaB kinase/NF-kappaB signaling	GO_BiologicalProcess-EBI-UniProt-GOA-ACAP-ARAP_08.05.2020_00h00	2.97e-05	0.00847	2.68e-06	2.14e-05	[5, 6, 7]	Group09	6.31	13	Cd40, Il1b, Nod1, Nr1d1, Prkcb, Tfrc, Tgm2, Tlr3, Tnf, Tnfaip3, Tnfsf10, Tnip3, Traf1
GO:0045940	positive regulation of steroid metabolic process	GO_BiologicalProcess-EBI-UniProt-GOA-ACAP-ARAP_08.05.2020_00h00	4.52e-05	0.0127	1.88e-06	1.88e-05	[4, 5, 6, 7]	Group10	14.63	6	Dab2, Il1b, Nr1d1, Scd1, Sec14l2, Tnf
GO:0042033	chemokine biosynthetic process	GO_BiologicalProcess-EBI-UniProt-GOA-ACAP-ARAP_08.05.2020_00h00	7.67e-05	0.0205	1.88e-06	1.88e-05	[4, 6, 7]	Group10	26.67	4	Il1b, Il6, Tlr3, Tnf
GO:0010893	positive regulation of steroid biosynthetic process	GO_BiologicalProcess-EBI-UniProt-GOA-ACAP-ARAP_08.05.2020_00h00	0.000144	0.0368	1.88e-06	1.88e-05	[5, 6, 7, 8]	Group10	15.63	5	Dab2, Il1b, Nr1d1, Sec14l2, Tnf
GO:0045073	regulation of chemokine biosynthetic process	GO_BiologicalProcess-EBI-UniProt-GOA-ACAP-ARAP_08.05.2020_00h00	7.67e-05	0.0205	1.88e-06	1.88e-05	[5, 6, 7, 8]	Group10	26.67	4	Il1b, Il6, Tlr3, Tnf
GO:0001937	negative regulation of endothelial cell proliferation	GO_BiologicalProcess-EBI-UniProt-GOA-ACAP-ARAP_08.05.2020_00h00	9.96e-05	0.026	3.85e-06	2.69e-05	[5, 6, 7]	Group11	12.77	6	Alox5, Cxcr3, Dll4, Tnf, Vash1, Xdh
GO:1901342	regulation of vasculature development	GO_BiologicalProcess-EBI-UniProt-GOA-ACAP-ARAP_08.05.2020_00h00	2.01e-06	0.000629	3.85e-06	2.69e-05	[4, 5, 6, 7, 8]	Group11	5.48	20	Alox5, Brca1, Cd40, Cxcl10, Cxcr3, Dll1, Dll4, Epha1, Hc, Hdac9, Il1b, Pgf, Pml, Prkcb, Ptgis, Tlr3, Tnf, Vamp5, Vash1, Xdh
GO:1904018	positive regulation of vasculature development	GO_BiologicalProcess-EBI-UniProt-GOA-ACAP-ARAP_08.05.2020_00h00	3.46e-05	0.00974	3.85e-06	2.69e-05	[3, 4, 5, 6, 7, 8, 9]	Group11	6.22	13	Brca1, Cd40, Cxcr3, Dll1, Epha1, Hc, Hdac9, Il1b, Pgf, Prkcb, Ptgis, Tlr3, Vamp5
GO:0045765	regulation of angiogenesis	GO_BiologicalProcess-EBI-UniProt-GOA-ACAP-ARAP_08.05.2020_00h00	1.61e-06	0.000506	3.85e-06	2.69e-05	[4, 5, 6, 7, 8, 9, 10, 11]	Group11	5.79	19	Alox5, Brca1, Cd40, Cxcl10, Cxcr3, Dll1, Dll4, Epha1, Hc, Hdac9, Il1b, Pgf, Pml, Prkcb, Ptgis, Tlr3, Tnf, Vamp5, Vash1
GO:0045766	positive regulation of angiogenesis	GO_BiologicalProcess-EBI-UniProt-GOA-ACAP-ARAP_08.05.2020_00h00	1.13e-05	0.00329	3.85e-06	2.69e-05	[4, 5, 6, 7, 8, 9, 10, 11, 12]	Group11	6.91	13	Brca1, Cd40, Cxcr3, Dll1, Epha1, Hc, Hdac9, Il1b, Pgf, Prkcb, Ptgis, Tlr3, Vamp5
GO:0002237	response to molecule of bacterial origin	GO_BiologicalProcess-EBI-UniProt-GOA-ACAP-ARAP_08.05.2020_00h00	8.27e-08	2.75e-05	8.27e-08	9.92e-07	[4, 6]	Group12	5.73	24	Ace, Arid5a, Ccl3, Cd274, Cd40, Cmpk2, Cxcl10, Cxcl11, Cxcl9, Cyp1a1, Fcgr4, Havcr1, Il1b, Il6, Nfkbia, Nr1d1, Pdcd1lg2, Ptger3, Ptgir, Tnf, Tnfaip3, Tnip3, Trib1, Vamp5
GO:0032496	response to lipopolysaccharide	GO_BiologicalProcess-EBI-UniProt-GOA-ACAP-ARAP_08.05.2020_00h00	3.63e-08	1.22e-05	8.27e-08	9.92e-07	[4, 5, 7]	Group12	5.99	24	Ace, Arid5a, Ccl3, Cd274, Cd40, Cmpk2, Cxcl10, Cxcl11, Cxcl9, Cyp1a1, Fcgr4, Havcr1, Il1b, Il6, Nfkbia, Nr1d1, Pdcd1lg2, Ptger3, Ptgir, Tnf, Tnfaip3, Tnip3, Trib1, Vamp5
GO:0071219	cellular response to molecule of bacterial origin	GO_BiologicalProcess-EBI-UniProt-GOA-ACAP-ARAP_08.05.2020_00h00	5.1e-08	1.7e-05	8.27e-08	9.92e-07	[4, 5, 7]	Group12	7.25	19	Arid5a, Ccl3, Cd274, Cd40, Cmpk2, Cxcl10, Cxcl11, Cxcl9, Fcgr4, Il1b, Il6, Nfkbia, Nr1d1, Pdcd1lg2, Tnf, Tnfaip3, Tnip3, Trib1, Vamp5
GO:0031663	lipopolysaccharide-mediated signaling pathway	GO_BiologicalProcess-EBI-UniProt-GOA-ACAP-ARAP_08.05.2020_00h00	0.000196	0.0491	8.27e-08	9.92e-07	[4, 5, 6, 7, 9]	Group12	11.32	6	Ccl3, Il1b, Nfkbia, Tnf, Tnfaip3, Trib1
GO:0071222	cellular response to lipopolysaccharide	GO_BiologicalProcess-EBI-UniProt-GOA-ACAP-ARAP_08.05.2020_00h00	2.92e-08	9.83e-06	8.27e-08	9.92e-07	[5, 6, 8]	Group12	7.51	19	Arid5a, Ccl3, Cd274, Cd40, Cmpk2, Cxcl10, Cxcl11, Cxcl9, Fcgr4, Il1b, Il6, Nfkbia, Nr1d1, Pdcd1lg2, Tnf, Tnfaip3, Tnip3, Trib1, Vamp5
GO:0032612	interleukin-1 production	GO_BiologicalProcess-EBI-UniProt-GOA-ACAP-ARAP_08.05.2020_00h00	2.23e-06	0.000697	2.2e-10	2.86e-09	[3, 6]	Group13	9.65	11	Casp4, Ccl3, Gbp5, Ifi204, Ifi205, Il1b, Mr1, Nod1, Pml, Tnf, Tnfaip3
GO:0032611	interleukin-1 beta production	GO_BiologicalProcess-EBI-UniProt-GOA-ACAP-ARAP_08.05.2020_00h00	3.19e-07	0.000105	2.2e-10	2.86e-09	[4, 7]	Group13	11.7	11	Casp4, Ccl3, Gbp5, Ifi204, Ifi205, Il1b, Mr1, Nod1, Pml, Tnf, Tnfaip3
GO:0050663	cytokine secretion	GO_BiologicalProcess-EBI-UniProt-GOA-ACAP-ARAP_08.05.2020_00h00	3.99e-08	1.34e-05	2.2e-10	2.86e-09	[3, 4, 5, 6, 7, 8, 9]	Group13	7.36	19	Arid5a, Casp4, Ccl3, Cd274, Csf1r, Ddx58, Gbp5, Hc, Hdac9, Ifih1, Il1b, Il6, Isg15, Lrrc32, Mmp8, Pml, Tnf, Tnfaip3, Vamp5
GO:0031663	lipopolysaccharide-mediated signaling pathway	GO_BiologicalProcess-EBI-UniProt-GOA-ACAP-ARAP_08.05.2020_00h00	0.000196	0.0491	2.2e-10	2.86e-09	[4, 5, 6, 7, 9]	Group13	11.32	6	Ccl3, Il1b, Nfkbia, Tnf, Tnfaip3, Trib1
GO:0032651	regulation of interleukin-1 beta production	GO_BiologicalProcess-EBI-UniProt-GOA-ACAP-ARAP_08.05.2020_00h00	5.53e-05	0.0149	2.2e-10	2.86e-09	[5, 6, 7, 8]	Group13	9.64	8	Casp4, Ccl3, Ifi204, Ifi205, Nod1, Pml, Tnf, Tnfaip3
GO:0032731	positive regulation of interleukin-1 beta production	GO_BiologicalProcess-EBI-UniProt-GOA-ACAP-ARAP_08.05.2020_00h00	0.000196	0.0491	2.2e-10	2.86e-09	[5, 6, 7, 8, 9]	Group13	11.32	6	Casp4, Ccl3, Ifi204, Ifi205, Nod1, Tnf
GO:0050921	positive regulation of chemotaxis	GO_BiologicalProcess-EBI-UniProt-GOA-ACAP-ARAP_08.05.2020_00h00	0.000175	0.0439	2.09e-06	1.89e-05	[3, 4, 5, 6]	Group14	6.58	10	Ccl3, Ccl4, Csf1, Cxcl10, Cxcr3, Dscam, Fgfr1, Il1b, Pgf, Tmem102
GO:0030595	leukocyte chemotaxis	GO_BiologicalProcess-EBI-UniProt-GOA-ACAP-ARAP_08.05.2020_00h00	3.56e-06	0.00109	2.09e-06	1.89e-05	[3, 5, 6]	Group14	6.7	15	Alox5, Ccl3, Ccl4, Ch25h, Csf1, Cxcl10, Cxcl11, Cxcl9, Cxcr3, Hc, Il1b, Itgam, Pgf, Slamf8, Tmem102
GO:0072676	lymphocyte migration	GO_BiologicalProcess-EBI-UniProt-GOA-ACAP-ARAP_08.05.2020_00h00	9.23e-05	0.0245	2.09e-06	1.89e-05	[3, 5, 6]	Group14	7.89	9	Apod, Ccl3, Ccl4, Ch25h, Cxcl10, Cxcl11, Cxcr3, Gcsam, Tmem102
GO:0002685	regulation of leukocyte migration	GO_BiologicalProcess-EBI-UniProt-GOA-ACAP-ARAP_08.05.2020_00h00	5.6e-05	0.0151	2.09e-06	1.89e-05	[3, 4, 5, 6, 7]	Group14	5.94	13	Apod, Ccl3, Ccl4, Csf1, Cxcl10, Cxcr3, Gcsam, Hc, Il1b, Pgf, Ptger3, Slamf8, Tmem102
GO:0048247	lymphocyte chemotaxis	GO_BiologicalProcess-EBI-UniProt-GOA-ACAP-ARAP_08.05.2020_00h00	4.73e-05	0.0132	2.09e-06	1.89e-05	[4, 6, 7]	Group14	11.67	7	Ccl3, Ccl4, Ch25h, Cxcl10, Cxcl11, Cxcr3, Tmem102
GO:0002688	regulation of leukocyte chemotaxis	GO_BiologicalProcess-EBI-UniProt-GOA-ACAP-ARAP_08.05.2020_00h00	0.000165	0.0418	2.09e-06	1.89e-05	[4, 5, 6, 7, 8]	Group14	7.32	9	Ccl3, Ccl4, Csf1, Cxcl10, Hc, Il1b, Pgf, Slamf8, Tmem102
GO:0010818	T cell chemotaxis	GO_BiologicalProcess-EBI-UniProt-GOA-ACAP-ARAP_08.05.2020_00h00	2.71e-05	0.00776	2.09e-06	1.89e-05	[5, 7, 8]	Group14	21.74	5	Ccl3, Cxcl10, Cxcl11, Cxcr3, Tmem102
GO:0031349	positive regulation of defense response	GO_BiologicalProcess-EBI-UniProt-GOA-ACAP-ARAP_08.05.2020_00h00	1.04e-12	3.59e-10	1.68e-21	3.19e-20	[3, 4, 5, 6]	Group15	9.09	26	Ace, Ccl3, Cd226, Cd28, Cebpa, Fcgr1, Gbp5, Ifi204, Ifi205, Ifi206, Ifi208, Ifi209, Ifi213, Il1b, Il6, Irf7, Lag3, Mmp8, Nfkbia, Nfkbiz, Nlrc5, Nod1, Ptger3, Tgm2, Tlr3, Tnf
GO:0050727	regulation of inflammatory response	GO_BiologicalProcess-EBI-UniProt-GOA-ACAP-ARAP_08.05.2020_00h00	8.55e-11	2.94e-08	1.68e-21	3.19e-20	[4, 5, 6]	Group15	7.2	27	Ace, Alox5, Apod, Casp4, Ccl3, Cd28, Cebpa, Dnase1l3, Fancd2, Fcgr1, Gbp5, Il1b, Il6, Mmp8, Nfkbia, Nfkbiz, Nr1d1, Ptger3, Ptgis, Siglece, Slamf8, Socs3, Tgm2, Tlr3, Tnf, Tnfaip3, Usp18
GO:0045088	regulation of innate immune response	GO_BiologicalProcess-EBI-UniProt-GOA-ACAP-ARAP_08.05.2020_00h00	1.41e-08	4.8e-06	1.68e-21	3.19e-20	[4, 5, 6, 7]	Group15	8.85	17	A530064D06Rik, B430306N03Rik, Cd226, Gbp5, Ifi204, Ifi205, Ifi206, Ifi208, Ifi209, Ifi213, Irf7, Lag3, Nlrc5, Parp14, Slamf8, Tnfaip3, Treml4
GO:0050729	positive regulation of inflammatory response	GO_BiologicalProcess-EBI-UniProt-GOA-ACAP-ARAP_08.05.2020_00h00	1.97e-08	6.71e-06	1.68e-21	3.19e-20	[4, 5, 6, 7]	Group15	10	15	Ace, Ccl3, Cd28, Cebpa, Fcgr1, Gbp5, Il1b, Il6, Mmp8, Nfkbia, Nfkbiz, Ptger3, Tgm2, Tlr3, Tnf
GO:0035458	cellular response to interferon-beta	GO_BiologicalProcess-EBI-UniProt-GOA-ACAP-ARAP_08.05.2020_00h00	3.1e-14	1.08e-11	1.68e-21	3.19e-20	[6]	Group15	28	14	Gm12185, Ifi204, Ifi205, Ifi206, Ifi208, Ifi209, Ifi213, Ifi47, Ifit1, Ifnb1, Iigp1, Tgtp1, Tgtp2, Tlr3
GO:0045089	positive regulation of innate immune response	GO_BiologicalProcess-EBI-UniProt-GOA-ACAP-ARAP_08.05.2020_00h00	2.44e-06	0.000758	1.68e-21	3.19e-20	[4, 5, 6, 7, 8]	Group15	9.57	11	Cd226, Gbp5, Ifi204, Ifi205, Ifi206, Ifi208, Ifi209, Ifi213, Irf7, Lag3, Nlrc5
GO:0002218	activation of innate immune response	GO_BiologicalProcess-EBI-UniProt-GOA-ACAP-ARAP_08.05.2020_00h00	4.52e-05	0.0127	1.68e-21	3.19e-20	[3, 5, 6, 7, 8, 9]	Group15	14.63	6	Ifi204, Ifi205, Ifi206, Ifi208, Ifi209, Ifi213
GO:0032612	interleukin-1 production	GO_BiologicalProcess-EBI-UniProt-GOA-ACAP-ARAP_08.05.2020_00h00	2.23e-06	0.000697	1.75e-11	2.63e-10	[3, 6]	Group16	9.65	11	Casp4, Ccl3, Gbp5, Ifi204, Ifi205, Il1b, Mr1, Nod1, Pml, Tnf, Tnfaip3
GO:0071219	cellular response to molecule of bacterial origin	GO_BiologicalProcess-EBI-UniProt-GOA-ACAP-ARAP_08.05.2020_00h00	5.1e-08	1.7e-05	1.75e-11	2.63e-10	[4, 5, 7]	Group16	7.25	19	Arid5a, Ccl3, Cd274, Cd40, Cmpk2, Cxcl10, Cxcl11, Cxcl9, Fcgr4, Il1b, Il6, Nfkbia, Nr1d1, Pdcd1lg2, Tnf, Tnfaip3, Tnip3, Trib1, Vamp5
GO:0032611	interleukin-1 beta production	GO_BiologicalProcess-EBI-UniProt-GOA-ACAP-ARAP_08.05.2020_00h00	3.19e-07	0.000105	1.75e-11	2.63e-10	[4, 7]	Group16	11.7	11	Casp4, Ccl3, Gbp5, Ifi204, Ifi205, Il1b, Mr1, Nod1, Pml, Tnf, Tnfaip3
GO:0031663	lipopolysaccharide-mediated signaling pathway	GO_BiologicalProcess-EBI-UniProt-GOA-ACAP-ARAP_08.05.2020_00h00	0.000196	0.0491	1.75e-11	2.63e-10	[4, 5, 6, 7, 9]	Group16	11.32	6	Ccl3, Il1b, Nfkbia, Tnf, Tnfaip3, Trib1
GO:0071222	cellular response to lipopolysaccharide	GO_BiologicalProcess-EBI-UniProt-GOA-ACAP-ARAP_08.05.2020_00h00	2.92e-08	9.83e-06	1.75e-11	2.63e-10	[5, 6, 8]	Group16	7.51	19	Arid5a, Ccl3, Cd274, Cd40, Cmpk2, Cxcl10, Cxcl11, Cxcl9, Fcgr4, Il1b, Il6, Nfkbia, Nr1d1, Pdcd1lg2, Tnf, Tnfaip3, Tnip3, Trib1, Vamp5
GO:1902107	positive regulation of leukocyte differentiation	GO_BiologicalProcess-EBI-UniProt-GOA-ACAP-ARAP_08.05.2020_00h00	0.000139	0.0355	1.75e-11	2.63e-10	[4, 5, 6, 7, 8, 9, 10]	Group16	6.21	11	Ccl3, Csf1, Csf1r, Il1b, Il6, Itgam, Nfkbiz, Tesc, Tnf, Tnfsf9, Trib1
GO:0002763	positive regulation of myeloid leukocyte differentiation	GO_BiologicalProcess-EBI-UniProt-GOA-ACAP-ARAP_08.05.2020_00h00	9.68e-05	0.0256	1.75e-11	2.63e-10	[5, 6, 7, 8, 9, 10, 11]	Group16	10.45	7	Ccl3, Csf1, Csf1r, Itgam, Tesc, Tnf, Trib1
GO:0042035	regulation of cytokine biosynthetic process	GO_BiologicalProcess-EBI-UniProt-GOA-ACAP-ARAP_08.05.2020_00h00	1.87e-06	0.000589	3.13e-11	4.38e-10	[4, 5, 6, 7]	Group17	9.82	11	Bcl3, Cd28, Cd3e, Il1b, Il27, Il6, Lag3, Tlr3, Tnf, Tnfrsf13c, Tnfrsf8
GO:1903706	regulation of hemopoiesis	GO_BiologicalProcess-EBI-UniProt-GOA-ACAP-ARAP_08.05.2020_00h00	6.08e-07	0.000196	3.13e-11	4.38e-10	[3, 4, 5, 6, 7, 8]	Group17	5.3	23	Ace, Ccl3, Cd28, Csf1, Csf1r, Dll1, Fancd2, Ifnb1, Il1b, Il27, Il6, Isg15, Itgam, Lag3, Mafb, Nfkbia, Nfkbiz, Pilrb1, Slamf8, Tesc, Tnf, Tnfsf9, Trib1
GO:0002521	leukocyte differentiation	GO_BiologicalProcess-EBI-UniProt-GOA-ACAP-ARAP_08.05.2020_00h00	6.54e-10	2.24e-07	3.13e-11	4.38e-10	[4, 5, 6, 7, 8]	Group17	5.54	33	Bcl3, Btnl1, Ccl3, Cd28, Cd3e, Cd3g, Cd8a, Cebpa, Csf1, Csf1r, Dll1, Dll4, Fancd2, Hdac9, Ifnb1, Ighm, Il1b, Il27, Il6, Itgam, Lag3, Mafb, Mr1, Nfkbiz, Pilrb1, Rsad2, Slamf8, Tesc, Tfrc, Tnf, Tnfaip3, Tnfsf9, Trib1
GO:0050863	regulation of T cell activation	GO_BiologicalProcess-EBI-UniProt-GOA-ACAP-ARAP_08.05.2020_00h00	6.15e-06	0.00186	3.13e-11	4.38e-10	[5, 6, 7]	Group17	5.5	18	Cd209a, Cd274, Cd28, Cd3e, Fancd2, Gpnmb, Ifnb1, Il1b, Il27, Il6, Lag3, Lrrc32, Nfkbiz, Pdcd1lg2, Slfn1, Tfrc, Tnfrsf13c, Tnfsf9
GO:0031663	lipopolysaccharide-mediated signaling pathway	GO_BiologicalProcess-EBI-UniProt-GOA-ACAP-ARAP_08.05.2020_00h00	0.000196	0.0491	3.13e-11	4.38e-10	[4, 5, 6, 7, 9]	Group17	11.32	6	Ccl3, Il1b, Nfkbia, Tnf, Tnfaip3, Trib1
GO:0030098	lymphocyte differentiation	GO_BiologicalProcess-EBI-UniProt-GOA-ACAP-ARAP_08.05.2020_00h00	2.24e-07	7.39e-05	3.13e-11	4.38e-10	[4, 5, 6, 7, 8, 9]	Group17	5.61	23	Bcl3, Btnl1, Cd28, Cd3e, Cd3g, Cd8a, Dll1, Dll4, Fancd2, Hdac9, Ifnb1, Ighm, Il1b, Il27, Il6, Lag3, Mafb, Mr1, Nfkbiz, Rsad2, Slamf8, Tnfaip3, Tnfsf9
GO:0045637	regulation of myeloid cell differentiation	GO_BiologicalProcess-EBI-UniProt-GOA-ACAP-ARAP_08.05.2020_00h00	0.000105	0.0272	3.13e-11	4.38e-10	[4, 5, 6, 7, 8, 9]	Group17	5.58	13	Ccl3, Csf1, Csf1r, Dll1, Ifnb1, Isg15, Itgam, Mafb, Nfkbia, Pilrb1, Tesc, Tnf, Trib1
GO:1902105	regulation of leukocyte differentiation	GO_BiologicalProcess-EBI-UniProt-GOA-ACAP-ARAP_08.05.2020_00h00	7.26e-07	0.000234	3.13e-11	4.38e-10	[4, 5, 6, 7, 8, 9]	Group17	6.11	19	Ccl3, Cd28, Csf1, Csf1r, Fancd2, Ifnb1, Il1b, Il27, Il6, Itgam, Lag3, Mafb, Nfkbiz, Pilrb1, Slamf8, Tesc, Tnf, Tnfsf9, Trib1
GO:0002573	myeloid leukocyte differentiation	GO_BiologicalProcess-EBI-UniProt-GOA-ACAP-ARAP_08.05.2020_00h00	0.000105	0.0272	3.13e-11	4.38e-10	[5, 6, 7, 8, 9]	Group17	5.58	13	Ccl3, Cebpa, Csf1, Csf1r, Ifnb1, Itgam, Mafb, Pilrb1, Tesc, Tfrc, Tnf, Tnfsf9, Trib1
GO:1902107	positive regulation of leukocyte differentiation	GO_BiologicalProcess-EBI-UniProt-GOA-ACAP-ARAP_08.05.2020_00h00	0.000139	0.0355	3.13e-11	4.38e-10	[4, 5, 6, 7, 8, 9, 10]	Group17	6.21	11	Ccl3, Csf1, Csf1r, Il1b, Il6, Itgam, Nfkbiz, Tesc, Tnf, Tnfsf9, Trib1
GO:0002761	regulation of myeloid leukocyte differentiation	GO_BiologicalProcess-EBI-UniProt-GOA-ACAP-ARAP_08.05.2020_00h00	5.39e-05	0.0146	3.13e-11	4.38e-10	[5, 6, 7, 8, 9, 10]	Group17	7.58	10	Ccl3, Csf1, Csf1r, Ifnb1, Itgam, Mafb, Pilrb1, Tesc, Tnf, Trib1
GO:0030217	T cell differentiation	GO_BiologicalProcess-EBI-UniProt-GOA-ACAP-ARAP_08.05.2020_00h00	9.31e-07	0.000299	3.13e-11	4.38e-10	[5, 6, 7, 8, 9, 10]	Group17	6.29	18	Bcl3, Btnl1, Cd28, Cd3e, Cd3g, Cd8a, Dll4, Fancd2, Ifnb1, Il1b, Il27, Il6, Lag3, Mafb, Mr1, Nfkbiz, Rsad2, Tnfsf9
GO:0002763	positive regulation of myeloid leukocyte differentiation	GO_BiologicalProcess-EBI-UniProt-GOA-ACAP-ARAP_08.05.2020_00h00	9.68e-05	0.0256	3.13e-11	4.38e-10	[5, 6, 7, 8, 9, 10, 11]	Group17	10.45	7	Ccl3, Csf1, Csf1r, Itgam, Tesc, Tnf, Trib1
GO:0001817	regulation of cytokine production	GO_BiologicalProcess-EBI-UniProt-GOA-ACAP-ARAP_08.05.2020_00h00	8.14e-16	2.84e-13	9.49e-19	1.71e-17	[3, 4, 5, 6]	Group18	6.31	47	Alox5, Apod, Arid5a, Bcl3, Brca1, Btnl1, Btnl4, Casp4, Ccl3, Ccl4, Cd226, Cd274, Cd28, Cd3e, Cd40, Csf1r, Ddx58, Dll1, Fgfr1, Gbp5, Gpnmb, Hc, Hdac9, Ifi204, Ifi205, Ifih1, Ifnb1, Il1b, Il27, Il6, Irf7, Isg15, Lag3, Lrrc32, Mmp8, Nod1, Nr4a3, Pdcd1lg2, Pml, Rsad2, Tlr3, Tnf, Tnfaip3, Tnfrsf13c, Tnfrsf8, Tnfsf9, Vamp5
GO:0002367	cytokine production involved in immune response	GO_BiologicalProcess-EBI-UniProt-GOA-ACAP-ARAP_08.05.2020_00h00	1.57e-06	0.000497	9.49e-19	1.71e-17	[3, 6]	Group18	10	11	Arid5a, Cd226, Ddx58, Ifnb1, Il1b, Il6, Mr1, Nr4a3, Rsad2, Tlr3, Tnf
GO:0002702	positive regulation of production of molecular mediator of immune response	GO_BiologicalProcess-EBI-UniProt-GOA-ACAP-ARAP_08.05.2020_00h00	8.62e-06	0.00256	9.49e-19	1.71e-17	[3, 4, 5, 6]	Group18	9.35	10	Arid5a, Cd226, Cd28, Cd40, Ddx58, Il1b, Il6, Nr4a3, Rsad2, Tfrc
GO:0032602	chemokine production	GO_BiologicalProcess-EBI-UniProt-GOA-ACAP-ARAP_08.05.2020_00h00	0.000134	0.0344	9.49e-19	1.71e-17	[3, 6]	Group18	8.51	8	Apod, Csf1r, Cxcr3, Hc, Il1b, Il6, Tlr3, Tnf
GO:0032609	interferon-gamma production	GO_BiologicalProcess-EBI-UniProt-GOA-ACAP-ARAP_08.05.2020_00h00	1.1e-07	3.66e-05	9.49e-19	1.71e-17	[3, 6]	Group18	10.4	13	Arid5a, Bcl3, Cd226, Cd274, Cd3e, Il1b, Il27, Isg15, Pdcd1lg2, Tlr3, Tnf, Tnfrsf13c, Tnfsf9
GO:0032612	interleukin-1 production	GO_BiologicalProcess-EBI-UniProt-GOA-ACAP-ARAP_08.05.2020_00h00	2.23e-06	0.000697	9.49e-19	1.71e-17	[3, 6]	Group18	9.65	11	Casp4, Ccl3, Gbp5, Ifi204, Ifi205, Il1b, Mr1, Nod1, Pml, Tnf, Tnfaip3
GO:0032613	interleukin-10 production	GO_BiologicalProcess-EBI-UniProt-GOA-ACAP-ARAP_08.05.2020_00h00	4.73e-05	0.0132	9.49e-19	1.71e-17	[3, 6]	Group18	11.67	7	Bcl3, Cd274, Cd28, Dll1, Isg15, Mmp8, Pdcd1lg2
GO:0032635	interleukin-6 production	GO_BiologicalProcess-EBI-UniProt-GOA-ACAP-ARAP_08.05.2020_00h00	9.69e-05	0.0255	9.49e-19	1.71e-17	[3, 6]	Group18	6.47	11	Arid5a, Ddx58, Ifih1, Il1b, Il6, Mmp8, Nod1, Tlr3, Tnf, Tnfaip3, Tnfsf9
GO:0071706	tumor necrosis factor superfamily cytokine production	GO_BiologicalProcess-EBI-UniProt-GOA-ACAP-ARAP_08.05.2020_00h00	7.48e-06	0.00225	9.49e-19	1.71e-17	[3, 6]	Group18	7.18	13	Arid5a, Bcl3, Ccl3, Ccl4, Cd274, Ddx58, Gpnmb, Ifih1, Mmp8, Nod1, Tlr3, Tnfaip3, Tnfrsf8
GO:0042089	cytokine biosynthetic process	GO_BiologicalProcess-EBI-UniProt-GOA-ACAP-ARAP_08.05.2020_00h00	1.1e-07	3.66e-05	9.49e-19	1.71e-17	[3, 5, 6]	Group18	10.4	13	Bcl3, Cd28, Cd3e, Il1b, Il27, Il6, Irf7, Lag3, Nod1, Tlr3, Tnf, Tnfrsf13c, Tnfrsf8
GO:0001818	negative regulation of cytokine production	GO_BiologicalProcess-EBI-UniProt-GOA-ACAP-ARAP_08.05.2020_00h00	8.47e-06	0.00252	9.49e-19	1.71e-17	[3, 4, 5, 6, 7]	Group18	5.9	16	Apod, Bcl3, Cd274, Dll1, Fgfr1, Gpnmb, Hdac9, Ifnb1, Il6, Lag3, Lrrc32, Mmp8, Pdcd1lg2, Pml, Tnf, Tnfaip3
GO:0001819	positive regulation of cytokine production	GO_BiologicalProcess-EBI-UniProt-GOA-ACAP-ARAP_08.05.2020_00h00	5.87e-12	2.02e-09	9.49e-19	1.71e-17	[3, 4, 5, 6, 7]	Group18	6.82	32	Arid5a, Bcl3, Brca1, Casp4, Ccl3, Ccl4, Cd226, Cd274, Cd28, Cd3e, Cd40, Csf1r, Ddx58, Gbp5, Hc, Ifi204, Ifi205, Ifih1, Il1b, Il27, Il6, Irf7, Mmp8, Nod1, Nr4a3, Rsad2, Tlr3, Tnf, Tnfrsf13c, Tnfrsf8, Tnfsf9, Vamp5
GO:0002637	regulation of immunoglobulin production	GO_BiologicalProcess-EBI-UniProt-GOA-ACAP-ARAP_08.05.2020_00h00	0.000198	0.0493	9.49e-19	1.71e-17	[4, 5, 6]	Group18	9.33	7	Cd28, Cd40, Ighm, Il6, Tfrc, Tnf, Tnfaip3
GO:0002705	positive regulation of leukocyte mediated immunity	GO_BiologicalProcess-EBI-UniProt-GOA-ACAP-ARAP_08.05.2020_00h00	5.87e-07	0.00019	9.49e-19	1.71e-17	[4, 5, 6]	Group18	7.73	15	Arid5a, Cd226, Cd28, Cd40, Ddx58, Fcgr1, H2-M2, Il1b, Il6, Itgam, Lag3, Mr1, Rsad2, Tfrc, Tnf
GO:0002821	positive regulation of adaptive immune response	GO_BiologicalProcess-EBI-UniProt-GOA-ACAP-ARAP_08.05.2020_00h00	4.71e-08	1.57e-05	9.49e-19	1.71e-17	[4, 5, 6]	Group18	9.38	15	Arid5a, Cd226, Cd274, Cd28, Cd40, Fcgr1, H2-M2, Il1b, Il6, Mr1, Nfkbiz, Rsad2, Tfrc, Tnf, Tnfrsf13c
GO:0070665	positive regulation of leukocyte proliferation	GO_BiologicalProcess-EBI-UniProt-GOA-ACAP-ARAP_08.05.2020_00h00	5.22e-06	0.00159	9.49e-19	1.71e-17	[4, 5, 6]	Group18	8.05	12	Cd274, Cd28, Cd3e, Cd40, Csf1, Ighm, Il1b, Il6, Pdcd1lg2, Tfrc, Tnfrsf13c, Tnfsf9
GO:1900117	regulation of execution phase of apoptosis	GO_BiologicalProcess-EBI-UniProt-GOA-ACAP-ARAP_08.05.2020_00h00	0.000168	0.0423	9.49e-19	1.71e-17	[3, 6, 7]	Group18	15.15	5	Cxcr3, Endog, Il6, Ptgis, Tnf
GO:0031294	lymphocyte costimulation	GO_BiologicalProcess-EBI-UniProt-GOA-ACAP-ARAP_08.05.2020_00h00	1.77e-05	0.00511	9.49e-19	1.71e-17	[2, 5, 6, 7, 8]	Group18	17.14	6	Cd274, Cd28, Cd3e, Il6, Pdcd1lg2, Tnfrsf13c
GO:1900119	positive regulation of execution phase of apoptosis	GO_BiologicalProcess-EBI-UniProt-GOA-ACAP-ARAP_08.05.2020_00h00	9.88e-06	0.00291	9.49e-19	1.71e-17	[3, 4, 6, 7, 8]	Group18	26.32	5	Cxcr3, Endog, Il6, Ptgis, Tnf
GO:0002706	regulation of lymphocyte mediated immunity	GO_BiologicalProcess-EBI-UniProt-GOA-ACAP-ARAP_08.05.2020_00h00	6.34e-06	0.00192	9.49e-19	1.71e-17	[5, 6]	Group18	6.8	14	Arid5a, Cd226, Cd28, Cd40, Fcgr1, H2-M2, Ifnb1, Il1b, Il6, Lag3, Mr1, Rsad2, Tfrc, Tnf
GO:0002718	regulation of cytokine production involved in immune response	GO_BiologicalProcess-EBI-UniProt-GOA-ACAP-ARAP_08.05.2020_00h00	1.45e-06	0.000461	9.49e-19	1.71e-17	[4, 5, 6, 7]	Group18	11.36	10	Arid5a, Cd226, Ddx58, Ifnb1, Il1b, Il6, Nr4a3, Rsad2, Tlr3, Tnf
GO:0002822	regulation of adaptive immune response based on somatic recombination of immune receptors built from immunoglobulin superfamily domains	GO_BiologicalProcess-EBI-UniProt-GOA-ACAP-ARAP_08.05.2020_00h00	5.55e-09	1.9e-06	9.49e-19	1.71e-17	[5, 6]	Group18	8.82	18	Arid5a, Cd226, Cd274, Cd28, Cd40, Fcgr1, H2-M2, Ifnb1, Il1b, Il27, Il6, Mr1, Nfkbiz, Rsad2, Tfrc, Tnf, Tnfaip3, Tnfrsf13c
GO:0032611	interleukin-1 beta production	GO_BiologicalProcess-EBI-UniProt-GOA-ACAP-ARAP_08.05.2020_00h00	3.19e-07	0.000105	9.49e-19	1.71e-17	[4, 7]	Group18	11.7	11	Casp4, Ccl3, Gbp5, Ifi204, Ifi205, Il1b, Mr1, Nod1, Pml, Tnf, Tnfaip3
GO:0032640	tumor necrosis factor production	GO_BiologicalProcess-EBI-UniProt-GOA-ACAP-ARAP_08.05.2020_00h00	3.15e-05	0.0089	9.49e-19	1.71e-17	[4, 7]	Group18	6.74	12	Arid5a, Bcl3, Ccl3, Ccl4, Ddx58, Gpnmb, Ifih1, Mmp8, Nod1, Tlr3, Tnfaip3, Tnfrsf8
GO:0032649	regulation of interferon-gamma production	GO_BiologicalProcess-EBI-UniProt-GOA-ACAP-ARAP_08.05.2020_00h00	2.12e-08	7.2e-06	9.49e-19	1.71e-17	[4, 5, 6, 7]	Group18	11.93	13	Arid5a, Bcl3, Cd226, Cd274, Cd3e, Il1b, Il27, Isg15, Pdcd1lg2, Tlr3, Tnf, Tnfrsf13c, Tnfsf9
GO:0032675	regulation of interleukin-6 production	GO_BiologicalProcess-EBI-UniProt-GOA-ACAP-ARAP_08.05.2020_00h00	5e-05	0.0139	9.49e-19	1.71e-17	[4, 5, 6, 7]	Group18	6.96	11	Arid5a, Ddx58, Ifih1, Il1b, Il6, Mmp8, Nod1, Tlr3, Tnf, Tnfaip3, Tnfsf9
GO:0032944	regulation of mononuclear cell proliferation	GO_BiologicalProcess-EBI-UniProt-GOA-ACAP-ARAP_08.05.2020_00h00	4.08e-07	0.000133	9.49e-19	1.71e-17	[5, 6]	Group18	7.02	17	Cd209a, Cd274, Cd28, Cd3e, Cd40, Csf1, Gpnmb, Ighm, Il1b, Il27, Il6, Lrrc32, Pdcd1lg2, Slfn1, Tfrc, Tnfrsf13c, Tnfsf9
GO:0042035	regulation of cytokine biosynthetic process	GO_BiologicalProcess-EBI-UniProt-GOA-ACAP-ARAP_08.05.2020_00h00	1.87e-06	0.000589	9.49e-19	1.71e-17	[4, 5, 6, 7]	Group18	9.82	11	Bcl3, Cd28, Cd3e, Il1b, Il27, Il6, Lag3, Tlr3, Tnf, Tnfrsf13c, Tnfrsf8
GO:0042098	T cell proliferation	GO_BiologicalProcess-EBI-UniProt-GOA-ACAP-ARAP_08.05.2020_00h00	2.69e-06	0.000835	9.49e-19	1.71e-17	[5, 6]	Group18	6.85	15	Cd209a, Cd274, Cd28, Cd3e, Gpnmb, Il1b, Il27, Il6, Itgam, Lrrc32, Pdcd1lg2, Slfn1, Tfrc, Tnfrsf13c, Tnfsf9
GO:1903037	regulation of leukocyte cell-cell adhesion	GO_BiologicalProcess-EBI-UniProt-GOA-ACAP-ARAP_08.05.2020_00h00	2.8e-06	0.000865	9.49e-19	1.71e-17	[5, 6]	Group18	5.83	18	Alox5, Cd274, Cd28, Cd3e, Gpnmb, Ifnb1, Il1b, Il6, Lag3, Lrrc32, Nfkbiz, Nr4a3, Pdcd1lg2, Slfn1, Tfrc, Tnf, Tnfrsf13c, Tnfsf9
GO:1903555	regulation of tumor necrosis factor superfamily cytokine production	GO_BiologicalProcess-EBI-UniProt-GOA-ACAP-ARAP_08.05.2020_00h00	4.86e-06	0.00149	9.49e-19	1.71e-17	[4, 5, 6, 7]	Group18	7.47	13	Arid5a, Bcl3, Ccl3, Ccl4, Cd274, Ddx58, Gpnmb, Ifih1, Mmp8, Nod1, Tlr3, Tnfaip3, Tnfrsf8
GO:0042033	chemokine biosynthetic process	GO_BiologicalProcess-EBI-UniProt-GOA-ACAP-ARAP_08.05.2020_00h00	7.67e-05	0.0205	9.49e-19	1.71e-17	[4, 6, 7]	Group18	26.67	4	Il1b, Il6, Tlr3, Tnf
GO:0002708	positive regulation of lymphocyte mediated immunity	GO_BiologicalProcess-EBI-UniProt-GOA-ACAP-ARAP_08.05.2020_00h00	9.96e-07	0.000319	9.49e-19	1.71e-17	[5, 6, 7]	Group18	8.61	13	Arid5a, Cd226, Cd28, Cd40, Fcgr1, H2-M2, Il1b, Il6, Lag3, Mr1, Rsad2, Tfrc, Tnf
GO:0002720	positive regulation of cytokine production involved in immune response	GO_BiologicalProcess-EBI-UniProt-GOA-ACAP-ARAP_08.05.2020_00h00	3e-05	0.00852	9.49e-19	1.71e-17	[4, 5, 6, 7, 8]	Group18	12.5	7	Arid5a, Cd226, Ddx58, Il1b, Il6, Nr4a3, Rsad2
GO:0002824	positive regulation of adaptive immune response based on somatic recombination of immune receptors built from immunoglobulin superfamily domains	GO_BiologicalProcess-EBI-UniProt-GOA-ACAP-ARAP_08.05.2020_00h00	2.58e-08	8.73e-06	9.49e-19	1.71e-17	[5, 6, 7]	Group18	9.8	15	Arid5a, Cd226, Cd274, Cd28, Cd40, Fcgr1, H2-M2, Il1b, Il6, Mr1, Nfkbiz, Rsad2, Tfrc, Tnf, Tnfrsf13c
GO:0032729	positive regulation of interferon-gamma production	GO_BiologicalProcess-EBI-UniProt-GOA-ACAP-ARAP_08.05.2020_00h00	4.11e-07	0.000134	9.49e-19	1.71e-17	[4, 5, 6, 7, 8]	Group18	12.99	10	Arid5a, Bcl3, Cd226, Cd3e, Il1b, Il27, Tlr3, Tnf, Tnfrsf13c, Tnfsf9
GO:0032755	positive regulation of interleukin-6 production	GO_BiologicalProcess-EBI-UniProt-GOA-ACAP-ARAP_08.05.2020_00h00	5.61e-06	0.00171	9.49e-19	1.71e-17	[4, 5, 6, 7, 8]	Group18	9.8	10	Arid5a, Ddx58, Ifih1, Il1b, Il6, Mmp8, Nod1, Tlr3, Tnf, Tnfsf9
GO:0032946	positive regulation of mononuclear cell proliferation	GO_BiologicalProcess-EBI-UniProt-GOA-ACAP-ARAP_08.05.2020_00h00	3.4e-06	0.00105	9.49e-19	1.71e-17	[5, 6, 7]	Group18	8.39	12	Cd274, Cd28, Cd3e, Cd40, Csf1, Ighm, Il1b, Il6, Pdcd1lg2, Tfrc, Tnfrsf13c, Tnfsf9
GO:0042108	positive regulation of cytokine biosynthetic process	GO_BiologicalProcess-EBI-UniProt-GOA-ACAP-ARAP_08.05.2020_00h00	4.65e-07	0.000151	9.49e-19	1.71e-17	[4, 5, 6, 7, 8]	Group18	12.82	10	Bcl3, Cd28, Cd3e, Il1b, Il27, Il6, Tlr3, Tnf, Tnfrsf13c, Tnfrsf8
GO:0050663	cytokine secretion	GO_BiologicalProcess-EBI-UniProt-GOA-ACAP-ARAP_08.05.2020_00h00	3.99e-08	1.34e-05	9.49e-19	1.71e-17	[3, 4, 5, 6, 7, 8, 9]	Group18	7.36	19	Arid5a, Casp4, Ccl3, Cd274, Csf1r, Ddx58, Gbp5, Hc, Hdac9, Ifih1, Il1b, Il6, Isg15, Lrrc32, Mmp8, Pml, Tnf, Tnfaip3, Vamp5
GO:0050670	regulation of lymphocyte proliferation	GO_BiologicalProcess-EBI-UniProt-GOA-ACAP-ARAP_08.05.2020_00h00	1.6e-06	0.000505	9.49e-19	1.71e-17	[5, 6, 7]	Group18	6.72	16	Cd209a, Cd274, Cd28, Cd3e, Cd40, Gpnmb, Ighm, Il1b, Il27, Il6, Lrrc32, Pdcd1lg2, Slfn1, Tfrc, Tnfrsf13c, Tnfsf9
GO:0050863	regulation of T cell activation	GO_BiologicalProcess-EBI-UniProt-GOA-ACAP-ARAP_08.05.2020_00h00	6.15e-06	0.00186	9.49e-19	1.71e-17	[5, 6, 7]	Group18	5.5	18	Cd209a, Cd274, Cd28, Cd3e, Fancd2, Gpnmb, Ifnb1, Il1b, Il27, Il6, Lag3, Lrrc32, Nfkbiz, Pdcd1lg2, Slfn1, Tfrc, Tnfrsf13c, Tnfsf9
GO:1903039	positive regulation of leukocyte cell-cell adhesion	GO_BiologicalProcess-EBI-UniProt-GOA-ACAP-ARAP_08.05.2020_00h00	5.34e-05	0.0145	9.49e-19	1.71e-17	[5, 6, 7]	Group18	5.96	13	Alox5, Cd274, Cd28, Cd3e, Il1b, Il6, Nfkbiz, Nr4a3, Pdcd1lg2, Tfrc, Tnf, Tnfrsf13c, Tnfsf9
GO:1903557	positive regulation of tumor necrosis factor superfamily cytokine production	GO_BiologicalProcess-EBI-UniProt-GOA-ACAP-ARAP_08.05.2020_00h00	5.23e-05	0.0143	9.49e-19	1.71e-17	[4, 5, 6, 7, 8]	Group18	8.49	9	Arid5a, Ccl3, Ccl4, Ddx58, Ifih1, Mmp8, Nod1, Tlr3, Tnfrsf8
GO:0031295	T cell costimulation	GO_BiologicalProcess-EBI-UniProt-GOA-ACAP-ARAP_08.05.2020_00h00	0.000144	0.0368	9.49e-19	1.71e-17	[3, 6, 7, 8, 9]	Group18	15.63	5	Cd274, Cd28, Cd3e, Pdcd1lg2, Tnfrsf13c
GO:0002724	regulation of T cell cytokine production	GO_BiologicalProcess-EBI-UniProt-GOA-ACAP-ARAP_08.05.2020_00h00	0.000168	0.0423	9.49e-19	1.71e-17	[5, 6, 7, 8]	Group18	15.15	5	Arid5a, Ifnb1, Il1b, Il6, Rsad2
GO:0010893	positive regulation of steroid biosynthetic process	GO_BiologicalProcess-EBI-UniProt-GOA-ACAP-ARAP_08.05.2020_00h00	0.000144	0.0368	9.49e-19	1.71e-17	[5, 6, 7, 8]	Group18	15.63	5	Dab2, Il1b, Nr1d1, Sec14l2, Tnf
GO:0030098	lymphocyte differentiation	GO_BiologicalProcess-EBI-UniProt-GOA-ACAP-ARAP_08.05.2020_00h00	2.24e-07	7.39e-05	9.49e-19	1.71e-17	[4, 5, 6, 7, 8, 9]	Group18	5.61	23	Bcl3, Btnl1, Cd28, Cd3e, Cd3g, Cd8a, Dll1, Dll4, Fancd2, Hdac9, Ifnb1, Ighm, Il1b, Il27, Il6, Lag3, Mafb, Mr1, Nfkbiz, Rsad2, Slamf8, Tnfaip3, Tnfsf9
GO:0032680	regulation of tumor necrosis factor production	GO_BiologicalProcess-EBI-UniProt-GOA-ACAP-ARAP_08.05.2020_00h00	2.24e-05	0.00643	9.49e-19	1.71e-17	[5, 6, 7, 8]	Group18	6.98	12	Arid5a, Bcl3, Ccl3, Ccl4, Ddx58, Gpnmb, Ifih1, Mmp8, Nod1, Tlr3, Tnfaip3, Tnfrsf8
GO:0045073	regulation of chemokine biosynthetic process	GO_BiologicalProcess-EBI-UniProt-GOA-ACAP-ARAP_08.05.2020_00h00	7.67e-05	0.0205	9.49e-19	1.71e-17	[5, 6, 7, 8]	Group18	26.67	4	Il1b, Il6, Tlr3, Tnf
GO:0050671	positive regulation of lymphocyte proliferation	GO_BiologicalProcess-EBI-UniProt-GOA-ACAP-ARAP_08.05.2020_00h00	1.74e-05	0.00505	9.49e-19	1.71e-17	[5, 6, 7, 8]	Group18	7.8	11	Cd274, Cd28, Cd3e, Cd40, Ighm, Il1b, Il6, Pdcd1lg2, Tfrc, Tnfrsf13c, Tnfsf9
GO:0050707	regulation of cytokine secretion	GO_BiologicalProcess-EBI-UniProt-GOA-ACAP-ARAP_08.05.2020_00h00	1.54e-07	5.08e-05	9.49e-19	1.71e-17	[3, 4, 5, 6, 7, 8, 9, 10]	Group18	7.52	17	Arid5a, Casp4, Ccl3, Cd274, Csf1r, Ddx58, Hc, Hdac9, Ifih1, Il1b, Il6, Lrrc32, Mmp8, Pml, Tnf, Tnfaip3, Vamp5
GO:1902105	regulation of leukocyte differentiation	GO_BiologicalProcess-EBI-UniProt-GOA-ACAP-ARAP_08.05.2020_00h00	7.26e-07	0.000234	9.49e-19	1.71e-17	[4, 5, 6, 7, 8, 9]	Group18	6.11	19	Ccl3, Cd28, Csf1, Csf1r, Fancd2, Ifnb1, Il1b, Il27, Il6, Itgam, Lag3, Mafb, Nfkbiz, Pilrb1, Slamf8, Tesc, Tnf, Tnfsf9, Trib1
GO:0035743	CD4-positive, alpha-beta T cell cytokine production	GO_BiologicalProcess-EBI-UniProt-GOA-ACAP-ARAP_08.05.2020_00h00	5.1e-05	0.014	9.49e-19	1.71e-17	[5, 7, 8]	Group18	19.23	5	Arid5a, Ifnb1, Il1b, Il6, Rsad2
GO:0002714	positive regulation of B cell mediated immunity	GO_BiologicalProcess-EBI-UniProt-GOA-ACAP-ARAP_08.05.2020_00h00	0.000158	0.0402	9.49e-19	1.71e-17	[6, 7, 8]	Group18	11.76	6	Cd226, Cd28, Cd40, Fcgr1, Tfrc, Tnf
GO:0032760	positive regulation of tumor necrosis factor production	GO_BiologicalProcess-EBI-UniProt-GOA-ACAP-ARAP_08.05.2020_00h00	4.85e-05	0.0135	9.49e-19	1.71e-17	[5, 6, 7, 8, 9]	Group18	8.57	9	Arid5a, Ccl3, Ccl4, Ddx58, Ifih1, Mmp8, Nod1, Tlr3, Tnfrsf8
GO:0042129	regulation of T cell proliferation	GO_BiologicalProcess-EBI-UniProt-GOA-ACAP-ARAP_08.05.2020_00h00	1.3e-06	0.000416	9.49e-19	1.71e-17	[6, 7, 8]	Group18	7.78	14	Cd209a, Cd274, Cd28, Cd3e, Gpnmb, Il1b, Il27, Il6, Lrrc32, Pdcd1lg2, Slfn1, Tfrc, Tnfrsf13c, Tnfsf9
GO:0050714	positive regulation of protein secretion	GO_BiologicalProcess-EBI-UniProt-GOA-ACAP-ARAP_08.05.2020_00h00	1.27e-05	0.0037	9.49e-19	1.71e-17	[4, 5, 6, 7, 8, 9, 10]	Group18	5.45	17	Arid5a, Blk, Casp4, Ccl3, Cd274, Cltrn, Csf1r, Ddx58, Frmd4a, Hc, Ifih1, Il1b, Il6, Mmp8, Myrip, Tnf, Vamp5
GO:0050715	positive regulation of cytokine secretion	GO_BiologicalProcess-EBI-UniProt-GOA-ACAP-ARAP_08.05.2020_00h00	1.02e-05	0.00298	9.49e-19	1.71e-17	[3, 4, 5, 6, 7, 8, 9, 10, 11]	Group18	7.55	12	Arid5a, Casp4, Ccl3, Cd274, Csf1r, Ddx58, Hc, Ifih1, Il1b, Mmp8, Tnf, Vamp5
GO:0030217	T cell differentiation	GO_BiologicalProcess-EBI-UniProt-GOA-ACAP-ARAP_08.05.2020_00h00	9.31e-07	0.000299	9.49e-19	1.71e-17	[5, 6, 7, 8, 9, 10]	Group18	6.29	18	Bcl3, Btnl1, Cd28, Cd3e, Cd3g, Cd8a, Dll4, Fancd2, Ifnb1, Il1b, Il27, Il6, Lag3, Mafb, Mr1, Nfkbiz, Rsad2, Tnfsf9
GO:0042102	positive regulation of T cell proliferation	GO_BiologicalProcess-EBI-UniProt-GOA-ACAP-ARAP_08.05.2020_00h00	3.57e-05	0.01	9.49e-19	1.71e-17	[6, 7, 8, 9]	Group18	8.91	9	Cd274, Cd28, Cd3e, Il1b, Il6, Pdcd1lg2, Tfrc, Tnfrsf13c, Tnfsf9
GO:0002891	positive regulation of immunoglobulin mediated immune response	GO_BiologicalProcess-EBI-UniProt-GOA-ACAP-ARAP_08.05.2020_00h00	0.000158	0.0402	9.49e-19	1.71e-17	[7, 8, 9]	Group18	11.76	6	Cd226, Cd28, Cd40, Fcgr1, Tfrc, Tnf
