# Supplementary material for: Stem cell transplantation uncovers TDO-AHR regulation of lung dendritic cells in herpesvirus-induced pathology
Source: JCI Insight. 2021 Jan 25;6(2):e139965. doi: 10.1172/jci.insight.139965 (PMC7934859; doi:10.1172/jci.insight.139965)
Supplement: Supplemental Table 3 [file jciinsight-6-139965-s023.xlsx]

## Sheet: godf2
Category	Enrichment Score	n_categories	Genes
innate immune response	35.13	1	Casp4, Nod1, Ifi206, Flnb, Pml, A530064D06Rik, Il27, Ifit1, Cdc42ep2, B430306N03Rik, Ccl4, Rsad2, Cd40, Lag3, Mx2, Cd226, Gbp9, Ifit2, Csf1r, Irf7, Vamp5, Parp14, Mx1, Mr1, Arid5a, Capg, Csf1, Ddx58, Ifi209, Ifi213, Ifnl2, Ighm, Slamf8, Tlr3, Ifih1, Ifi204, Tnfaip3, Ifnl3, Ifi208, Tgtp1, Gbp5, Tgtp2, Ifi205, Treml4, Ifnb1, Ccl3, Isg15, Nlrc5, Oasl1, Fcgr1, Iigp1, Hc
defense response to virus	31.76	1	Pml, Il27, Il1b, Cxcl10, Ifit1, Rsad2, Cd40, Mx2, Cd8a, Ifit2, Irf7, Mx1, Tagap, Ddx58, Ifnl2, Il6, Tlr3, Ifih1, Ifnl3, Cxcl9, Mov10, Slfn9, Ifnb1, Treml4, Isg15, Nlrc5, Oasl1
cytokine activity	13.35	1	Csf1, Cxcl9, Ifnl2, Il6, Tnf, Tnfsf10, Ifnb1, Ccl3, Il27, Cxcl11, Il1b, Cxcl10, Bmp10, Ifnl3, Ccl4, Tnfsf9
regulation of inflammatory response	11.9	7	Casp4, Nod1, Ifi206, Cd28, Alox5, A530064D06Rik, Il1b, Ifit1, B430306N03Rik, Apod, Tgm2, Usp18, Lag3, Cebpa, Cd226, Dnase1l3, Nfkbiz, Nr1d1, Irf7, Parp14, Fancd2, Ptgis, Ifi209, Ifi213, Slamf8, Il6, Tlr3, Ifi47, Ifi204, Tnfaip3, Mmp8, Ptger3, Ifi208, Tgtp1, Gbp5, Tnf, Ace, Ifi205, Treml4, Ccl3, Gm12185, Ifnb1, Tgtp2, Nlrc5, Siglece, Fcgr1, Socs3, Nfkbia, Iigp1
positive regulation of response to cytokine stimulus	10.78	1	Casp4, Csf1, Ddx58, Ifih1, Nlrc5, Irf7, Parp14
I-kappaB kinase/NF-kappaB signaling	10.55	4	Tnip3, Bcl3, Tfrc, Nod1, Tlr3, Tnf, Tnfsf10, Treml4, Traf1, Nr1d1, Tnfaip3, Irf7, Il1b, Rsad2, Nfkbia, Tgm2, Prkcb, Cd40
response to interferon-gamma	10.44	2	Capg, Gbp5, Flnb, Tlr3, Ccl3, Gbp9, Nlrc5, Cdc42ep2, Parp14, Ccl4, Tgtp1, Cd40
regulation of vasculature development	10.42	5	Cxcr3, Pml, Alox5, Hdac9, Epha1, Il1b, Cxcl10, Prkcb, Cd40, Brca1, Dll4, Vamp5, Xdh, Pgf, Ptgis, Tlr3, Tnf, Vash1, Dll1, Hc
regulation of cytokine production	10.3	62	Casp4, Cd3e, Frmd4a, Nod1, Cxcr3, Cd28, Pml, Alox5, Il27, Cd3g, Mafb, Hdac9, Tesc, Il1b, Slfn1, Rsad2, Ccl4, Apod, Pdcd1lg2, Cd40, Gpnmb, Bcl3, Lag3, Cd226, Tfrc, Cd8a, Fgfr1, Brca1, H2-M2, Dll4, Nfkbiz, Nr1d1, Csf1r, Btnl4, Irf7, Nr4a3, Tnfrsf8, Vamp5, Trib1, Blk, Cd274, Itgam, Tnfsf9, Arid5a, Mr1, Csf1, Ighm, Ddx58, Ptgis, Fancd2, Dab2, Il6, Tlr3, Slamf8, Pilrb1, Sec14l2, Ifih1, Ifi204, Tnfaip3…
response to lipopolysaccharide	10.14	5	Cxcl11, Il1b, Cxcl10, Ptgir, Pdcd1lg2, Cd40, Tnip3, Nr1d1, Trib1, Vamp5, Cd274, Arid5a, Fcgr4, Il6, Cyp1a1, Tnfaip3, Ptger3, Cxcl9, Cmpk2, Tnf, Ace, Ccl3, Nfkbia, Havcr1
leukocyte differentiation	9.82	13	Cd3e, Cd28, Il27, Mafb, Cd3g, Tesc, Hdac9, Il1b, Slfn1, Rsad2, Pdcd1lg2, Lag3, Cebpa, Bcl3, Tfrc, Cd8a, Gpnmb, Dll4, Nfkbiz, Trib1, Tnfrsf8, Csf1r, Cd274, Itgam, Tnfsf9, Fancd2, Mr1, Csf1, Pilrb1, Ighm, Slamf8, Il6, Tlr3, Tnfaip3, Cd209a, Tnf, Ace, Ifnb1, Ccl3, Btnl1, Tnfrsf13c, Isg15, Lrrc32, Dll1, Nfkbia
extrinsic apoptotic signaling pathway	9.79	2	Unc5b, Dab2, Fgfr1, Pml, Tlr3, Bcl2a1a, Brca1, Tnf, Tnfrsf26, Tnfsf10, Bcl2l11, Traf1, Tnfaip3, Il1b, Tnfrsf22
cellular response to lipopolysaccharide	9.69	7	Casp4, Nod1, Pml, Cxcl11, Tesc, Il1b, Cxcl10, Pdcd1lg2, Cd40, Tnip3, Nr1d1, Trib1, Csf1r, Nfkbiz, Vamp5, Cd274, Itgam, Mr1, Arid5a, Tnfsf9, Csf1, Fcgr4, Il6, Ifi204, Tnfaip3, Cxcl9, Gbp5, Cmpk2, Tnf, Ifi205, Ccl3, Nfkbia
negative regulation of viral life cycle	9.59	2	Mx2, Pml, Tnf, Ifnb1, Isg15, Oasl1, Rsad2, Ifnl3
cytokine secretion	9.5	6	Casp4, Nod1, Pml, Hdac9, Il1b, Trib1, Csf1r, Vamp5, Cd274, Mr1, Arid5a, Ddx58, Il6, Ifih1, Ifi204, Tnfaip3, Mmp8, Gbp5, Tnf, Ifi205, Ccl3, Isg15, Lrrc32, Nfkbia, Hc
leukocyte chemotaxis	9.42	7	Cxcr3, Alox5, Tmem102, Cxcl11, Il1b, Cxcl10, Apod, Ccl4, Gcsam, Fgfr1, Itgam, Pgf, Csf1, Slamf8, Ptger3, Cxcl9, Dscam, Ccl3, Ch25h, Hc
positive regulation of steroid metabolic process	9.36	4	Scd1, Dab2, Il6, Tnf, Tlr3, Sec14l2, Nr1d1, Il1b
cellular response to tumor necrosis factor	9.24	1	Casp4, Cebpa, Il6, Tnf, Brca1, Ccl3, Nfkbia, Traf1, Nr1d1, Vamp5, Ccl4, Cd40
intrinsic apoptotic signaling pathway in response to DNA damage	8.96	1	Bcl3, Pml, Tnf, Bcl2a1a, Brca1, Ell3, Ifi204, Bcl2l11, Hic1
